# Supplementary material for: Characterizing intergenic transcription at RNA polymerase II binding sites in normal and cancer tissues
Source: Cell Genom. 2023 Sep 29;3(10):100411. doi: 10.1016/j.xgen.2023.100411 (PMC10589727; doi:10.1016/j.xgen.2023.100411)
Supplement: Table S1. RNAPII ChIP-seq dataset annotation, related to Figures 1 and 2 [file mmc2.xlsx]

## Sheet: Table_S1-RNAPII_datasets_annot
RNAPII ChIP-seq datasets annotation
Sample	Annotation	Cell_or_tissue	Cancer	Antibody	Category
GSE42211.POLR2A.WI-38_proliferative.bed.gz	Embryonic	WI-38	0	sc-9001	Cell Line
GSE42211.POLR2A.WI-38_ras.bed.gz	Embryonic	WI-38	0	sc-9001	Cell Line
GSE41111.POLR2A.WA01.bed.gz	Embryonic	WA01	0	sc-899	Cell Line
GSE30226.POLR2A.WA01.bed.gz	Embryonic	WA01	0	MMS-126R	Cell Line
GSE33213.POLR2A.WA01.bed.gz	Embryonic	WA01	0	MMS-126R	Cell Line
GSE32465.POLR2A.WA01_4H8_v041610-2.bed.gz	Embryonic	WA01	0	MMS-126R	Cell Line
GSE32465.POLR2A.WA01_v041610-2.bed.gz	Embryonic	WA01	0	MMS-126R	Cell Line
GSE125181.POLR2A.VH-10.bed.gz	Skin	VH-10	0	milipore 05-952-I-100UG	Cell Line
GSE125181.POLR2A.VH-10_DRB-4h.bed.gz	Skin	VH-10	0	milipore 05-952-I-100UG	Cell Line
GSE125181.POLR2A.VH-10_UV_DRB-4h.bed.gz	Skin	VH-10	0	milipore 05-952-I-100UG	Cell Line
GSE125181.POLR2A.VH-10_UV_X_2h.bed.gz	Skin	VH-10	0	milipore 05-952-I-100UG	Cell Line
GSE66448.POLR2A.VCaP_hs_sipias1.bed.gz	Reproductive M	VCaP	1	MMS-126R	Cancer Cell Line
GSE66448.POLR2A.VCaP_hs.bed.gz	Reproductive M	VCaP	1	MMS-126R	Cancer Cell Line
GSE14092.POLR2A.VCaP_regular_medium.bed.gz	Reproductive M	VCaP	1	MMS-126R	Cancer Cell Line
GSE55062.POLR2A.VCaP_jq1_dht.bed.gz	Reproductive M	VCaP	1	MMS-126R	Cancer Cell Line
GSE66448.POLR2A.VCaP_c.bed.gz	Reproductive M	VCaP	1	MMS-126R	Cancer Cell Line
GSE56086.POLR2A.VCaP_r1881.bed.gz	Reproductive M	VCaP	1	MMS-126R	Cancer Cell Line
GSE66448.POLR2A.VCaP_re.bed.gz	Reproductive M	VCaP	1	MMS-126R	Cancer Cell Line
GSE55062.POLR2A.VCaP_mdv3100_dht.bed.gz	Reproductive M	VCaP	1	MMS-126R	Cancer Cell Line
GSE66448.POLR2A.VCaP_c_sipias1.bed.gz	Reproductive M	VCaP	1	MMS-126R	Cancer Cell Line
GSE148358.POLR2A.VcaP_Darolutamide.bed.gz	Reproductive M	VCaP	1	MMS-126R	Cancer Cell Line
GSE55062.POLR2A.VCaP_veh.bed.gz	Reproductive M	VCaP	1	MMS-126R	Cancer Cell Line
GSE66448.POLR2A.VCaP_c_sinon.bed.gz	Reproductive M	VCaP	1	MMS-126R	Cancer Cell Line
GSE148358.POLR2A.VcaP.bed.gz	Reproductive M	VCaP	1	MMS-126R	Cancer Cell Line
GSE66448.POLR2A.VCaP_hs_sinon.bed.gz	Reproductive M	VCaP	1	MMS-126R	Cancer Cell Line
GSE55062.POLR2A.VCaP_dht.bed.gz	Reproductive M	VCaP	1	MMS-126R	Cancer Cell Line
GSE148358.POLR2A.VcaP_R1881.bed.gz	Reproductive M	VCaP	1	MMS-126R	Cancer Cell Line
GSE55062.POLR2A.VCaP_bicalutamide_dht.bed.gz	Reproductive M	VCaP	1	MMS-126R	Cancer Cell Line
ENCSR401ORC.POLR2A.vagina.bed.gz	Reproductive F	vagina	0	Biolegend 920102	Tissue
ENCSR696HTM.POLR2A.vagina.bed.gz	Reproductive F	vagina	0	Biolegend 920102	Tissue
ENCSR999QVR.POLR2A.uterus.bed.gz	Reproductive F	uterus	0	Biolegend 920102	Tissue
ENCSR142SQX.POLR2A.uterus.bed.gz	Reproductive F	uterus	0	Biolegend 920102	Tissue
ENCSR674IEI.POLR2A.upper-lobe-of-left-lung.bed.gz	Respiratory	upper-lobe-of-left-lung	0	Biolegend 920102	Tissue
ENCSR888OWU.POLR2A.upper-lobe-of-left-lung.bed.gz	Respiratory	upper-lobe-of-left-lung	0	Biolegend 920102	Tissue
ENCSR033NHF.POLR2A.upper-lobe-of-left-lung.bed.gz	Respiratory	upper-lobe-of-left-lung	0	Biolegend 920102	Tissue
GSE119676.POLR2A.UACC-812.bed.gz	Breast	UACC-812	1	Active Motif 39097	Cancer Cell Line
GSE49224.POLR2A.U87-mg_dmso.bed.gz	Brain / Nervous	U87-mg	1	sc-899	Cancer Cell Line
GSE49224.POLR2A.U87-mg_jq1.bed.gz	Brain / Nervous	U87-mg	1	sc-899	Cancer Cell Line
GSE99171.POLR2A.U87-GMB.bed.gz	Brain / Nervous	U87-GMB	1	sc-899	Cancer Cell Line
GSE99171.POLR2A.U87-GMB_dBET6_1d.bed.gz	Brain / Nervous	U87-GMB	1	sc-899	Cancer Cell Line
GSE32465.POLR2A.U87.bed.gz	Brain / Nervous	U87	1	ab5408	Cancer Cell Line
GSE36354.POLR2A.U87.bed.gz	Brain / Nervous	U87	1	ab5408	Cancer Cell Line
GSE48423.POLR2A.U2OS_shctrl.bed.gz	Musculoskeletal	U2OS	1	sc-9001	Cancer Cell Line
GSE100580.POLR2A.U2OS_UV_1_S11.bed.gz	Musculoskeletal	U2OS	1	sc-899	Cancer Cell Line
GSE44672.POLR2A.U2OS_dox-neg.bed.gz	Musculoskeletal	U2OS	1	sc-899	Cancer Cell Line
GSE73742.POLR2A.U2OS_ep400.bed.gz	Musculoskeletal	U2OS	1	QED Bioscience (no ref)	Cancer Cell Line
GSE73742.POLR2A.U2OS_mock.bed.gz	Musculoskeletal	U2OS	1	QED Bioscience (no ref)	Cancer Cell Line
GSE90554.POLR2A.U2OS_UNT-4.bed.gz	Musculoskeletal	U2OS	1	sc-899	Cancer Cell Line
GSE87324.POLR2A.U2OS_Etoposide.bed.gz	Musculoskeletal	U2OS	1	Qiagen, Cat# GAH-111	Cancer Cell Line
GSE87324.POLR2A.U2OS.bed.gz	Musculoskeletal	U2OS	1	Qiagen, Cat# GAH-111	Cancer Cell Line
GSE44672.POLR2A.U2OS_dox-plus.bed.gz	Musculoskeletal	U2OS	1	sc-899	Cancer Cell Line
GSE90554.POLR2A.U2OS_UV-4.bed.gz	Musculoskeletal	U2OS	1	sc-899	Cancer Cell Line
GSE90554.POLR2A.U2OS_UNT-5.bed.gz	Musculoskeletal	U2OS	1	sc-899	Cancer Cell Line
GSE97589.POLR2A.U2OS_ind.bed.gz	Musculoskeletal	U2OS	1	Milipore 05-623	Cancer Cell Line
GSE100580.POLR2A.U2OS_unt_2_S13.bed.gz	Musculoskeletal	U2OS	1	sc-899	Cancer Cell Line
GSE115365.POLR2A.U2OS_shMYC.bed.gz	Musculoskeletal	U2OS	1	sc-17798	Cancer Cell Line
GSE115365.POLR2A.U2OS_shSPT5_Dox.bed.gz	Musculoskeletal	U2OS	1	sc-17798	Cancer Cell Line
GSE87324.POLR2A.U2OS_DMSO.bed.gz	Musculoskeletal	U2OS	1	Qiagen, GAH-111	Cancer Cell Line
GSE115365.POLR2A.U2OS_shCTR.bed.gz	Musculoskeletal	U2OS	1	sc-17798	Cancer Cell Line
GSE115365.POLR2A.U2OS_shSPT5_EtOG.bed.gz	Musculoskeletal	U2OS	1	sc-17798	Cancer Cell Line
GSE97589.POLR2A.U2OS_unind.bed.gz	Musculoskeletal	U2OS	1	Milipore 05-623	Cancer Cell Line
GSE48423.POLR2A.U2OS_shzmynd11.bed.gz	Musculoskeletal	U2OS	1	sc-9001	Cancer Cell Line
GSE100580.POLR2A.U2OS_unt_1_S10.bed.gz	Musculoskeletal	U2OS	1	sc-899	Cancer Cell Line
GSE56064.POLR2A.U-2932.bed.gz	Blood / Immune	U-2932	1	sc-899	Cancer Cell Line
GSE60477.POLR2A.TSU-1621-MT_atra.bed.gz	Blood / Immune	TSU-1621-MT	1	Diagenode 8WG16	Cancer Cell Line
GSE60477.POLR2A.TSU-1621-MT.bed.gz	Blood / Immune	TSU-1621-MT	1	Diagenode 8WG16	Cancer Cell Line
ENCSR107EUS.POLR2A.transverse-colon.bed.gz	Digestive	transverse-colon	0	Biolegend 920102	Tissue
ENCSR132XRW.POLR2A.transverse-colon.bed.gz	Digestive	transverse-colon	0	Biolegend 920102	Tissue
ENCSR667UWT.POLR2A.transverse-colon.bed.gz	Digestive	transverse-colon	0	Biolegend 920102	Tissue
GSE85693.POLR2A.TL-Om1_DMSO.bed.gz	Blood / Immune	TL-Om1	1	ab817	Cancer Cell Line
GSE85693.POLR2A.TL-Om1_THZ1.bed.gz	Blood / Immune	TL-Om1	1	ab817	Cancer Cell Line
GSE52421.POLR2A.TIVE.bed.gz	Cardiovascular	TIVE	0	sc-899	Cell Line
GSE52421.POLR2A.TIVE_sureselect.bed.gz	Cardiovascular	TIVE	0	sc-899	Cell Line
ENCSR935XOT.POLR2A.tibial-nerve.bed.gz	Brain / Nervous	tibial-nerve	0	Biolegend 920102	Tissue
ENCSR154GUK.POLR2A.tibial-nerve.bed.gz	Brain / Nervous	tibial-nerve	0	Biolegend 920102	Tissue
ENCSR432GAO.POLR2A.thyroid-gland.bed.gz	Endocrine	thyroid-gland	0	Biolegend 920102	Tissue
ENCSR485BEB.POLR2A.thyroid-gland.bed.gz	Endocrine	thyroid-gland	0	Biolegend 920102	Tissue
GSE103477.POLR2A.THP-1_NS1_siNIPBL_Pam3csk_4h.bed.gz	Blood / Immune	THP-1	1	GTX102535	Cancer Cell Line
GSE103477.POLR2A.THP-1_eGFP_Pam3csk_0h.bed.gz	Blood / Immune	THP-1	1	GTX102535	Cancer Cell Line
GSE103477.POLR2A.THP-1_NS1_Pam3csk_4h.bed.gz	Blood / Immune	THP-1	1	GTX102535	Cancer Cell Line
GSE103477.POLR2A.THP-1_eGFP_siNIPBL_Pam3csk_4h.bed.gz	Blood / Immune	THP-1	1	GTX102535	Cancer Cell Line
GSE103477.POLR2A.THP-1_NS1_siCtrl.bed.gz	Blood / Immune	THP-1	1	GTX102535	Cancer Cell Line
GSE103477.POLR2A.THP-1_DEX_0h.bed.gz	Blood / Immune	THP-1	1	GTX102535	Cancer Cell Line
GSE103477.POLR2A.THP-1_Pam3csk_360min.bed.gz	Blood / Immune	THP-1	1	GTX102535	Cancer Cell Line
GSE103477.POLR2A.THP-1_INFb_0h.bed.gz	Blood / Immune	THP-1	1	GTX102535	Cancer Cell Line
GSE103477.POLR2A.THP-1_eGFP_siWAPL_Pam3csk_4h.bed.gz	Blood / Immune	THP-1	1	GTX102535	Cancer Cell Line
GSE103477.POLR2A.THP-1_Pam3csk_150min_FLAVO_30min.bed.gz	Blood / Immune	THP-1	1	GTX102535	Cancer Cell Line
GSE62171.POLR2A.THP-1.bed.gz	Blood / Immune	THP-1	1	sc-899	Cancer Cell Line
GSE103477.POLR2A.THP-1_NS1_siCtrl_Pam3csk_4h.bed.gz	Blood / Immune	THP-1	1	GTX102535	Cancer Cell Line
GSE103477.POLR2A.THP-1_NS1_siWAPL_Pam3csk_7h_FLAVO_3h.bed.gz	Blood / Immune	THP-1	1	GTX102535	Cancer Cell Line
GSE103477.POLR2A.THP-1_FLAVO_240min.bed.gz	Blood / Immune	THP-1	1	GTX102535	Cancer Cell Line
GSE103477.POLR2A.THP-1_NS1_siNIPBL_Pam3csk_7h_FLAVO_3h.bed.gz	Blood / Immune	THP-1	1	GTX102535	Cancer Cell Line
GSE103477.POLR2A.THP-1_Pam3csk_180min_FLAVO_1h.bed.gz	Blood / Immune	THP-1	1	GTX102535	Cancer Cell Line
GSE62171.POLR2A.THP-1_dmso.bed.gz	Blood / Immune	THP-1	1	sc-899	Cancer Cell Line
GSE62171.POLR2A.THP-1_flavo.bed.gz	Blood / Immune	THP-1	1	sc-899	Cancer Cell Line
GSE103477.POLR2A.THP-1_IFNb_6h.bed.gz	Blood / Immune	THP-1	1	GTX102535	Cancer Cell Line
GSE103477.POLR2A.THP-1_Pam3csk_120min.bed.gz	Blood / Immune	THP-1	1	GTX102535	Cancer Cell Line
GSE103477.POLR2A.THP-1.bed.gz	Blood / Immune	THP-1	1	GTX102535	Cancer Cell Line
GSE103477.POLR2A.THP-1_NS1_siWAPL_Pam3csk_4h.bed.gz	Blood / Immune	THP-1	1	GTX102535	Cancer Cell Line
GSE103477.POLR2A.THP-1_Pam3csk_45min.bed.gz	Blood / Immune	THP-1	1	GTX102535	Cancer Cell Line
GSE103477.POLR2A.THP-1_DEX_6h.bed.gz	Blood / Immune	THP-1	1	GTX102535	Cancer Cell Line
GSE103477.POLR2A.THP-1_Pam3csk_1h.bed.gz	Blood / Immune	THP-1	1	GTX102535	Cancer Cell Line
GSE103477.POLR2A.THP-1_eGFP_Pam3csk_4h.bed.gz	Blood / Immune	THP-1	1	GTX102535	Cancer Cell Line
GSE62171.POLR2A.THP-1_pmy136_kopaf1.bed.gz	Blood / Immune	THP-1	1	sc-899	Cancer Cell Line
GSE103477.POLR2A.THP-1_Pam3csk_30min.bed.gz	Blood / Immune	THP-1	1	GTX102535	Cancer Cell Line
GSE62171.POLR2A.THP-1_pmy56.bed.gz	Blood / Immune	THP-1	1	sc-899	Cancer Cell Line
GSE97527.POLR2A.THP-1.bed.gz	Blood / Immune	THP-1	1	CST #14958	Cancer Cell Line
GSE97527.POLR2A.THP-1_shPAF1.bed.gz	Blood / Immune	THP-1	1	CST #14958	Cancer Cell Line
GSE103477.POLR2A.THP-1_eGFP_siCtrl_Pam3csk_4h.bed.gz	Blood / Immune	THP-1	1	GTX102535	Cancer Cell Line
GSE103477.POLR2A.THP-1_eGFP_siCtrl.bed.gz	Blood / Immune	THP-1	1	GTX102535	Cancer Cell Line
GSE103477.POLR2A.THP-1_Pam3csk_25min.bed.gz	Blood / Immune	THP-1	1	GTX102535	Cancer Cell Line
GSE103477.POLR2A.THP-1_NS1_Pam3csk_0h.bed.gz	Blood / Immune	THP-1	1	GTX102535	Cancer Cell Line
GSE103477.POLR2A.THP-1_Pam3csk_20min.bed.gz	Blood / Immune	THP-1	1	GTX102535	Cancer Cell Line
GSE103477.POLR2A.THP-1_NS1_siCtrl_Pam3csk_7h_FLAVO_3h.bed.gz	Blood / Immune	THP-1	1	GTX102535	Cancer Cell Line
GSE80151.POLR2A.Tet21N_DOX_2h.bed.gz	Brain / Nervous	Tet21N	1	sc-899	Cancer Cell Line
GSE80151.POLR2A.Tet21N_DOX_24h.bed.gz	Brain / Nervous	Tet21N	1	sc-899	Cancer Cell Line
GSE80151.POLR2A.Tet21N.bed.gz	Brain / Nervous	Tet21N	1	sc-899	Cancer Cell Line
ENCSR803FAP.POLR2A.testis.bed.gz	Reproductive M	testis	0	Biolegend 920102	Tissue
GSE133122.POLR2A.TC-797_Triptolide.bed.gz	Blood / Immune	TC-797	1	CST #14958S	Cancer Cell Line
GSE87324.POLR2A.TC-32_DMSO.bed.gz	Musculoskeletal	TC-32	1	Qiagen, Cat# GAH-111	Cancer Cell Line
GSE87324.POLR2A.TC-32_Etoposide.bed.gz	Musculoskeletal	TC-32	1	Qiagen, Cat# GAH-111	Cancer Cell Line
GSE87324.POLR2A.TC-32.bed.gz	Musculoskeletal	TC-32	1	Qiagen, Cat# GAH-111	Cancer Cell Line
GSE117155.POLR2A.T-Rex-293.bed.gz	Kidney	T-Rex-293	0	sc-899	Cell Line
GSE99986.POLR2A.T-47D_High45min.bed.gz	Breast	T-47D	1	SC-56767	Cancer Cell Line
GSE99479.POLR2A.T-47D_vehicule.bed.gz	Breast	T-47D	1	In house Wade lab	Cancer Cell Line
GSE111923.POLR2A.T-47D.bed.gz	Breast	T-47D	1	Millipore 05-623	Cancer Cell Line
GSE119676.POLR2A.T-47D.bed.gz	Breast	T-47D	1	Active Motif 39097	Cancer Cell Line
GSE120162.POLR2A.T-47D.bed.gz	Breast	T-47D	1	sc-899	Cancer Cell Line
GSE99986.POLR2A.T-47D_Veh45min.bed.gz	Breast	T-47D	1	SC-56767	Cancer Cell Line
GSE111923.POLR2A.T-47D_110mM-NaCl.bed.gz	Breast	T-47D	1	Millipore 05-623	Cancer Cell Line
GSE99479.POLR2A.T-47D_wt-R330fsl_vehicule.bed.gz	Breast	T-47D	1	In house Wade lab	Cancer Cell Line
GSE99986.POLR2A.T-47D_Low45min.bed.gz	Breast	T-47D	1	SC-56767	Cancer Cell Line
GSE99479.POLR2A.T-47D_P4.bed.gz	Breast	T-47D	1	In house Wade lab	Cancer Cell Line
GSE120162.POLR2A.T-47D_Starved.bed.gz	Breast	T-47D	1	sc-899	Cancer Cell Line
GSE99479.POLR2A.T-47D_wt-R330fsl_P4.bed.gz	Breast	T-47D	1	In house Wade lab	Cancer Cell Line
GSE102796.POLR2A.SW480_TNF-a_16h.bed.gz	Digestive	SW480	1	sc-899	Cancer Cell Line
ENCSR025ZZA.POLR2A.suprapubic-skin.bed.gz	Skin	suprapubic-skin	0	Biolegend 664906	Tissue
ENCSR825RBI.POLR2A.suprapubic-skin.bed.gz	Skin	suprapubic-skin	0	Biolegend 664906	Tissue
GSE78801.POLR2A.SU-DIPG-IV.bed.gz	Brain / Nervous	SU-DIPG-IV	1	CST #14958	Cancer Cell Line
ENCSR122EYE.POLR2A.stomach.bed.gz	Digestive	stomach	0	Biolegend 920102	Tissue
ENCSR266XFE.POLR2A.spleen.bed.gz	Blood / Immune	spleen	0	Biolegend 920102	Tissue
ENCSR729GXE.POLR2A.spleen.bed.gz	Blood / Immune	spleen	0	Biolegend 920102	Tissue
ENCSR289VTP.POLR2A.spleen.bed.gz	Blood / Immune	spleen	0	Biolegend 664906	Tissue
ENCSR691CPM.POLR2A.spleen.bed.gz	Blood / Immune	spleen	0	Biolegend 920102	Tissue
GSE126142.POLR2A.SMS-CTR.bed.gz	Musculoskeletal	SMS-CTR	1	Active Motif 39097	Cancer Cell Line
GSE126142.POLR2A.SMS-CTR_Dox.bed.gz	Musculoskeletal	SMS-CTR	1	Active Motif 39097	Cancer Cell Line
GSE32465.POLR2A.SK-N-SH_4H8_v041610-1.bed.gz	Brain / Nervous	SK-N-SH	1	ab5408	Cancer Cell Line
GSE32465.POLR2A.SK-N-MC_4H8_v041610-1.bed.gz	Brain / Nervous	SK-N-MC	1	ab5408	Cancer Cell Line
GSE75814.POLR2A.SK-MEL-5_DMSO.bed.gz	Skin	SK-MEL-5	1	sc-899	Cancer Cell Line
ENCSR322JEO.POLR2A.sigmoid-colon.bed.gz	Digestive	sigmoid-colon	0	Biolegend 920102	Tissue
ENCSR724FCJ.POLR2A.sigmoid-colon.bed.gz	Digestive	sigmoid-colon	0	Biolegend 920102	Tissue
ENCSR472VBD.POLR2A.sigmoid-colon.bed.gz	Digestive	sigmoid-colon	0	Biolegend 920102	Tissue
ENCSR431EHE.POLR2A.sigmoid-colon.bed.gz	Digestive	sigmoid-colon	0	Biolegend 920102	Tissue
GSE111905.POLR2A.SH-EP-NMYCER_OHT.bed.gz	Brain / Nervous	SH-EP-NMYCER	1	sc-899	Cancer Cell Line
GSE111905.POLR2A.SH-EP-NMYCER_OHT_shSCR.bed.gz	Brain / Nervous	SH-EP-NMYCER	1	sc-899	Cancer Cell Line
GSE111905.POLR2A.SH-EP-NMYCER_EtOH.bed.gz	Brain / Nervous	SH-EP-NMYCER	1	sc-899	Cancer Cell Line
GSE78957.POLR2A.SH-EP-NMYCER_EtOH_CD532.bed.gz	Brain / Nervous	SH-EP-NMYCER	1	sc-899	Cancer Cell Line
GSE111905.POLR2A.SH-EP-NMYCER_EtOH_shBRCA.bed.gz	Brain / Nervous	SH-EP-NMYCER	1	sc-899	Cancer Cell Line
GSE111905.POLR2A.SH-EP-NMYCER_OHT_shBRCA.bed.gz	Brain / Nervous	SH-EP-NMYCER	1	sc-899	Cancer Cell Line
GSE111905.POLR2A.SH-EP-NMYCER_EtOH_shSCR.bed.gz	Brain / Nervous	SH-EP-NMYCER	1	sc-899	Cancer Cell Line
GSE78957.POLR2A.SH-EP-NMYCER_EtOH_DMSO.bed.gz	Brain / Nervous	SH-EP-NMYCER	1	sc-899	Cancer Cell Line
GSE78957.POLR2A.SH-EP-NMYCER_4-OHT_DMSO.bed.gz	Brain / Nervous	SH-EP-NMYCER	1	sc-899	Cancer Cell Line
GSE78957.POLR2A.SH-EP-NMYCER_4-OHT_CD532.bed.gz	Brain / Nervous	SH-EP-NMYCER	1	sc-899	Cancer Cell Line
GSE78957.POLR2A.SH-EP-NMYCER_TF3C5dep_EtOH_EtOH.bed.gz	Brain / Nervous	SH-EP-NMYCER	1	sc-899	Cancer Cell Line
GSE60462.POLR2A.SGBS_tnfa.bed.gz	Adipose Tissue	SGBS	0	Diagenode C15200004	Cell Line
GSE60462.POLR2A.SGBS_vehicle.bed.gz	Adipose Tissue	SGBS	0	Diagenode C15200004	Cell Line
GSE78801.POLR2A.SF8628.bed.gz	Brain / Nervous	SF8628	1	CST #14958	Cancer Cell Line
GSE124903.POLR2A.SAH.bed.gz	Embryonic	SAH	0	Diagenode C15200004	Cell Line
GSE124903.POLR2A.SAH_SMARCB1-K364del.bed.gz	Embryonic	SAH	0	Diagenode C15200004	Cell Line
GSE101708.POLR2A.RPE_largazole_75nM.bed.gz	Brain / Nervous	RPE	0	sc-899	Tissue
GSE85169.POLR2A.RMS_Trametinib.bed.gz	Musculoskeletal	RMS	1	sc-899	Cancer Cell Line
GSE85169.POLR2A.RMS_DMSO.bed.gz	Musculoskeletal	RMS	1	sc-899	Cancer Cell Line
GSE104545.POLR2A.RMG-I_DOX_FLAVO.bed.gz	Reproductive F	RMG-I	1	In house Trizzino	Cancer Cell Line
GSE104545.POLR2A.RMG-I_FLAVO.bed.gz	Reproductive F	RMG-I	1	In house Trizzino	Cancer Cell Line
GSE104545.POLR2A.RMG-I_DOX_NO-FLAVO.bed.gz	Reproductive F	RMG-I	1	In house Trizzino	Cancer Cell Line
ENCSR415MOW.POLR2A.right-lobe-of-liver.bed.gz	Liver	right-lobe-of-liver	0	Biolegend 920102	Tissue
GSE116344.POLR2A.RH4_Entinostat6h.bed.gz	Musculoskeletal	RH4	1	sc-899	Cancer Cell Line
GSE116344.POLR2A.RH4_Entinostat1h.bed.gz	Musculoskeletal	RH4	1	sc-899	Cancer Cell Line
GSE116344.POLR2A.RH4_DMSO6h.bed.gz	Musculoskeletal	RH4	1	sc-899	Cancer Cell Line
GSE86981.POLR2A.retinoblastoma.bed.gz	Brain / Nervous	retinoblastoma	1	ab5095	Cancer Cell Line
GSE60024.POLR2A.Retinal-pigment.bed.gz	Brain / Nervous	Retinal-pigment	0	sc-899	Tissue
GSE139810.POLR2A.Ramos.bed.gz	Blood / Immune	Ramos	1	sc-899	Cancer Cell Line
GSE31477.POLR2A.Raji.bed.gz	Blood / Immune	Raji	1	MMS-126R	Cancer Cell Line
GSE73379.POLR2A.Raji_mut.bed.gz	Blood / Immune	Raji	1	sc-899	Cancer Cell Line
GSE52914.POLR2A.Raji_B.bed.gz	Blood / Immune	Raji	1	sc-899	Cancer Cell Line
GSE73379.POLR2A.Raji_shsmn.bed.gz	Blood / Immune	Raji	1	sc-899	Cancer Cell Line
GSE94330.POLR2A.Raji.bed.gz	Blood / Immune	Raji	1	ab9110	Cancer Cell Line
GSE38561.POLR2A.Raji.bed.gz	Blood / Immune	Raji	1	sc-899	Cancer Cell Line
ENCSR000EXX.POLR2A.Raji.bed.gz	Blood / Immune	Raji	1	MMS-126R	Cancer Cell Line
GSE37519.POLR2A.Raji_t48.bed.gz	Blood / Immune	Raji	1	sc-899	Cancer Cell Line
GSE73379.POLR2A.Raji_wt.bed.gz	Blood / Immune	Raji	1	sc-899	Cancer Cell Line
GSE73379.POLR2A.Raji_shgfp.bed.gz	Blood / Immune	Raji	1	sc-899	Cancer Cell Line
GSE37519.POLR2A.Raji.bed.gz	Blood / Immune	Raji	1	sc-899	Cancer Cell Line
ENCSR911JAX.POLR2A.prostate-gland.bed.gz	Reproductive M	prostate-gland	0	Biolegend 920102	Tissue
ENCSR122LGV.POLR2A.prostate-gland.bed.gz	Reproductive M	prostate-gland	0	Biolegend 920102	Tissue
GSE32465.POLR2A.PFSK-1_4H8_v041610-1.bed.gz	Brain / Nervous	PFSK-1	1	ab5408	Cancer Cell Line
ENCSR995QNB.POLR2A.Peyer-s-patch.bed.gz	Digestive	Peyer-s-patch	0	Biolegend 920102	Tissue
ENCSR576PII.POLR2A.Peyer-s-patch.bed.gz	Digestive	Peyer-s-patch	0	Biolegend 920102	Tissue
GSE125882.POLR2A.PC-3M.bed.gz	Reproductive M	PC-3M	1	Diagenode C15200004	Cancer Cell Line
GSE125882.POLR2A.PC-3M_siKMT9a.bed.gz	Reproductive M	PC-3M	1	Diagenode C15200004	Cancer Cell Line
GSE57498.POLR2A.PC-3.bed.gz	Reproductive M	PC-3	1	ab817	Cancer Cell Line
GSE31477.POLR2A.PBDE_hematopoietic-cell.bed.gz	Blood / Immune	PBDE	0	MMS-126R	Tissue
GSE32465.POLR2A.PANC-1_4H8_v041610-1.bed.gz	Pancreas	PANC-1	1	ab5408	Cancer Cell Line
GSE42262.POLR2A.P493-6.bed.gz	Blood / Immune	P493-6	1	sc-899	Cancer Cell Line
GSE36354.POLR2A.P493-6_tetra_0h.bed.gz	Blood / Immune	P493-6	1	sc-899	Cancer Cell Line
GSE36354.POLR2A.P493-6_tetra_1h.bed.gz	Blood / Immune	P493-6	1	sc-899	Cancer Cell Line
GSE36354.POLR2A.P493-6_tetra_24h.bed.gz	Blood / Immune	P493-6	1	sc-899	Cancer Cell Line
ENCSR754DWU.POLR2A.ovary.bed.gz	Reproductive F	ovary	0	Biolegend 920102	Tissue
GSE46663.POLR2A.OCI-Ly1_dmso.bed.gz	Blood / Immune	OCI-Ly1	1	sc-899	Cancer Cell Line
GSE46663.POLR2A.OCI-Ly1_jq1.bed.gz	Blood / Immune	OCI-Ly1	1	sc-899	Cancer Cell Line
GSE57498.POLR2A.NPrEC.bed.gz	Reproductive M	NPrEC	0	ab817	Cell Line
GSE29611.POLR2A.NHEK.bed.gz	Skin	NHEK	0	MMS-128P	Cell Line
GSE30226.POLR2A.NHEK.bed.gz	Skin	NHEK	0	MMS-126R	Cell Line
GSE49224.POLR2A.NCI-H2171_jq1.bed.gz	Respiratory	NCI-H2171	1	sc-899	Cancer Cell Line
GSE49224.POLR2A.NCI-H2171_dmso.bed.gz	Respiratory	NCI-H2171	1	sc-899	Cancer Cell Line
GSE36354.POLR2A.NCI-H2171.bed.gz	Respiratory	NCI-H2171	1	sc-899	Cancer Cell Line
GSE36354.POLR2A.NCI-H128.bed.gz	Respiratory	NCI-H128	1	sc-899	Cancer Cell Line
GSE18886.POLR2A.NB4.bed.gz	Blood / Immune	NB4	1	Not specified	Cancer Cell Line
GSE117155.POLR2A.Myotube.bed.gz	Musculoskeletal	Myotube	0	sc-899	Tissue
GSE128230.POLR2A.Myometrium.bed.gz	Reproductive F	Myometrium	1	Milipore 05-952	Tissue
GSE117155.POLR2A.Myoblast.bed.gz	Musculoskeletal	Myoblast	1	sc-899	Tissue
GSE101821.POLR2A.MV4-11-B_EX00101218_4h.bed.gz	Blood / Immune	MV4-11-B	1	ab5095	Cancer Cell Line
GSE101821.POLR2A.MV4-11-B_BETinh_4h.bed.gz	Blood / Immune	MV4-11-B	1	ab5095	Cancer Cell Line
GSE101821.POLR2A.MV4-11-B_BETinh_4h_EX00101218_4h.bed.gz	Blood / Immune	MV4-11-B	1	ab5095	Cancer Cell Line
GSE101821.POLR2A.MV4-11-B_DMSO.bed.gz	Blood / Immune	MV4-11-B	1	ab5095	Cancer Cell Line
GSE71776.POLR2A.MV4-11_dmso.bed.gz	Blood / Immune	MV4-11	1	Milipore 05-623	Cancer Cell Line
GSE82116.POLR2A.MV4-11_dTAG-13.bed.gz	Blood / Immune	MV4-11	1	Diagenode C15100055	Cancer Cell Line
GSE80779.POLR2A.MV4-11.bed.gz	Blood / Immune	MV4-11	1	sc-899	Cancer Cell Line
GSE71776.POLR2A.MV4-11_sgc.bed.gz	Blood / Immune	MV4-11	1	Milipore 05-623	Cancer Cell Line
GSE71776.POLR2A.MV4-11_bet_sgc.bed.gz	Blood / Immune	MV4-11	1	Milipore 05-623	Cancer Cell Line
GSE71776.POLR2A.MV4-11_bet.bed.gz	Blood / Immune	MV4-11	1	Milipore 05-623	Cancer Cell Line
GSE82116.POLR2A.MV4-11_DMSO.bed.gz	Blood / Immune	MV4-11	1	Diagenode C15100055	Cancer Cell Line
GSE81899.POLR2A.MRC-5_OSKM.bed.gz	Embryonic	MRC-5	0	Cell Signaling 2629S	Cell Line
GSE81899.POLR2A.MRC-5_OSvKM.bed.gz	Embryonic	MRC-5	0	Cell Signaling 2629S	Cell Line
GSE55171.POLR2A.MRC-5_h2o2_2h.bed.gz	Embryonic	MRC-5	0	sc-899	Cell Line
GSE81899.POLR2A.MRC-5.bed.gz	Embryonic	MRC-5	0	Cell Signaling 2629S	Cell Line
GSE55171.POLR2A.MRC-5.bed.gz	Embryonic	MRC-5	0	sc-899	Cell Line
GSE55171.POLR2A.MRC-5_h2o2_30m.bed.gz	Embryonic	MRC-5	0	sc-899	Cell Line
GSE120943.POLR2A.Monocytes_IFNg_LPS.bed.gz	Blood / Immune	Monocytes	0	MMS-126R	Cell Line
GSE120943.POLR2A.Monocytes_LPS.bed.gz	Blood / Immune	Monocytes	0	MMS-126R	Cell Line
GSE98367.POLR2A.Monocytes_CD14p_IFNg.bed.gz	Blood / Immune	Monocytes	0	MMS-126R	Cell Line
GSE98367.POLR2A.Monocytes_CD14p.bed.gz	Blood / Immune	Monocytes	0	MMS-126R	Cell Line
GSE79288.POLR2A.MOLT-4_JQ1_2h.bed.gz	Blood / Immune	MOLT-4	1	Diagenode C15100055	Cancer Cell Line
GSE79288.POLR2A.MOLT-4_dBET6_2h.bed.gz	Blood / Immune	MOLT-4	1	Diagenode C15100055	Cancer Cell Line
GSE89384.POLR2A.MOLT-4_DMSO.bed.gz	Blood / Immune	MOLT-4	1	sc-899	Cancer Cell Line
GSE89384.POLR2A.MOLT-4_SNS.bed.gz	Blood / Immune	MOLT-4	1	sc-899	Cancer Cell Line
GSE89384.POLR2A.MOLT-4_THAL.bed.gz	Blood / Immune	MOLT-4	1	sc-899	Cancer Cell Line
GSE79288.POLR2A.MOLT-4_DMSO_2h.bed.gz	Blood / Immune	MOLT-4	1	Diagenode C15100055	Cancer Cell Line
GSE89384.POLR2A.MOLT-4_NVP-2.bed.gz	Blood / Immune	MOLT-4	1	sc-899	Cancer Cell Line
GSE65138.POLR2A.MOLM-14_dmso.bed.gz	Blood / Immune	MOLM-14	1	sc-899	Cancer Cell Line
GSE65138.POLR2A.MOLM-14_ca25.bed.gz	Blood / Immune	MOLM-14	1	sc-899	Cancer Cell Line
GSE80779.POLR2A.MOLM-13.bed.gz	Blood / Immune	MOLM-13	1	sc-899	Cancer Cell Line
GSE80779.POLR2A.MOLM-13_sgENL5.bed.gz	Blood / Immune	MOLM-13	1	sc-899	Cancer Cell Line
GSE80779.POLR2A.MOLM-13_sgGFP.bed.gz	Blood / Immune	MOLM-13	1	sc-899	Cancer Cell Line
GSE43743.POLR2A.MM1-S_at7519.bed.gz	Blood / Immune	MM1-S	1	sc-899	Cancer Cell Line
GSE43743.POLR2A.MM1-S_dmso.bed.gz	Blood / Immune	MM1-S	1	sc-899	Cancer Cell Line
GSE50622.POLR2A.MM1-S_dmso_ck7i.bed.gz	Blood / Immune	MM1-S	1	sc-899	Cancer Cell Line
GSE42355.POLR2A.MM1-S_jq1.bed.gz	Blood / Immune	MM1-S	1	sc-899	Cancer Cell Line
GSE42161.POLR2A.MM1-S_jq1.bed.gz	Blood / Immune	MM1-S	1	sc-899	Cancer Cell Line
GSE42355.POLR2A.MM1-S_dmso.bed.gz	Blood / Immune	MM1-S	1	sc-899	Cancer Cell Line
GSE36354.POLR2A.MM1-S_dmso.bed.gz	Blood / Immune	MM1-S	1	sc-899	Cancer Cell Line
GSE111253.POLR2A.MLS402.bed.gz	Adipose Tissue	MLS402	1	sc-899	Cancer Cell Line
GSE132233.POLR2A.MG-63-3_DMSO.bed.gz	Musculoskeletal	MG-63-3	1	Biolegend 664911	Cancer Cell Line
GSE132233.POLR2A.MG-63-3_E9.bed.gz	Musculoskeletal	MG-63-3	1	Biolegend 664911	Cancer Cell Line
GSE103477.POLR2A.MDM_mock-infected_6h.bed.gz	Blood / Immune	MDM	0	GTX102535	Cell Line
GSE103477.POLR2A.MDM_H5N1-IAV-infected_6h.bed.gz	Blood / Immune	MDM	0	GTX102535	Cell Line
GSE103477.POLR2A.MDM_H5N1-dNS1-IAV-infected_6h.bed.gz	Blood / Immune	MDM	0	GTX102535	Cell Line
GSE103477.POLR2A.MDM_NS1_IFNb_6h_FLAVO_3h.bed.gz	Blood / Immune	MDM	0	GTX102535	Cell Line
GSE103477.POLR2A.MDM_NS1_IFNb_6h.bed.gz	Blood / Immune	MDM	0	GTX102535	Cell Line
GSE103477.POLR2A.MDM_IFNb_6h.bed.gz	Blood / Immune	MDM	0	GTX102535	Cell Line
GSE103477.POLR2A.MDM_eGFP_IFNb_6h.bed.gz	Blood / Immune	MDM	0	GTX102535	Cell Line
GSE86855.POLR2A.MDA-MB-231.bed.gz	Breast	MDA-MB-231	1	Not specified	Cancer Cell Line
GSE102406.POLR2A.MDA-MB-231_JQ1.bed.gz	Breast	MDA-MB-231	1	ab817	Cancer Cell Line
GSE86855.POLR2A.MDA-MB-231_shSET1B.bed.gz	Breast	MDA-MB-231	1	Not specified	Cancer Cell Line
GSE102406.POLR2A.MDA-MB-231_siYAPTAZ.bed.gz	Breast	MDA-MB-231	1	ab817	Cancer Cell Line
GSE102406.POLR2A.MDA-MB-231_DMSO.bed.gz	Breast	MDA-MB-231	1	ab817	Cancer Cell Line
GSE74141.POLR2A.MCF-7_parp1kd_veh_gfp.bed.gz	Breast	MCF-7	1	sc-899	Cancer Cell Line
GSE54693.POLR2A.MCF-7.bed.gz	Breast	MCF-7	1	sc-899	Cancer Cell Line
GSE62789.POLR2A.MCF-7_e2_80m.bed.gz	Breast	MCF-7	1	In house Stunnenberg	Cancer Cell Line
GSE44800.POLR2A.MCF-7_e2_80m.bed.gz	Breast	MCF-7	1	In house Stunnenberg	Cancer Cell Line
GSE74141.POLR2A.MCF-7_nelfekd_veh_gfp.bed.gz	Breast	MCF-7	1	sc-899	Cancer Cell Line
GSE73956.POLR2A.MCF-7_siKdm2a_EtOH.bed.gz	Breast	MCF-7	1	sc-899	Cancer Cell Line
GSE33213.POLR2A.MCF-7_ssti.bed.gz	Breast	MCF-7	1	MMS-126R	Cancer Cell Line
GSE45852.POLR2A.MCF-7_dmso.bed.gz	Breast	MCF-7	1	ab817	Cancer Cell Line
GSE74141.POLR2A.MCF-7_luckd_drb_gfp.bed.gz	Breast	MCF-7	1	sc-899	Cancer Cell Line
GSE74141.POLR2A.MCF-7_nelfekd_veh_flagnelf-ewildtype.bed.gz	Breast	MCF-7	1	sc-899	Cancer Cell Line
GSE60872.POLR2A.MCF-7.bed.gz	Breast	MCF-7	1	Milipore 05-623	Cancer Cell Line
GSE73956.POLR2A.MCF-7_EtOH.bed.gz	Breast	MCF-7	1	sc-899	Cancer Cell Line
GSE80728.POLR2A.MCF-7_DMSO.bed.gz	Breast	MCF-7	1	Milipore 05-623	Cancer Cell Line
GSE74141.POLR2A.MCF-7_luckd_veh_gfp.bed.gz	Breast	MCF-7	1	sc-899	Cancer Cell Line
GSE124657.POLR2A.MCF-7.bed.gz	Breast	MCF-7	1	CST #14958	Cancer Cell Line
GSE124657.POLR2A.MCF-7_shPTEN.bed.gz	Breast	MCF-7	1	CST #14958	Cancer Cell Line
GSE44800.POLR2A.MCF-7_e2_40m.bed.gz	Breast	MCF-7	1	In house Stunnenberg	Cancer Cell Line
GSE62789.POLR2A.MCF-7_e2_160m.bed.gz	Breast	MCF-7	1	In house Stunnenberg	Cancer Cell Line
GSE52789.POLR2A.MCF-7_uvb_5h.bed.gz	Breast	MCF-7	1	sc-9001	Cancer Cell Line
GSE73956.POLR2A.MCF-7_E2.bed.gz	Breast	MCF-7	1	sc-899	Cancer Cell Line
GSE74141.POLR2A.MCF-7_luckd_drb_hdags.bed.gz	Breast	MCF-7	1	sc-899	Cancer Cell Line
GSE14664.POLR2A.MCF-7_fulv.bed.gz	Breast	MCF-7	1	sc-899	Cancer Cell Line
GSE62789.POLR2A.MCF-7.bed.gz	Breast	MCF-7	1	In house Stunnenberg	Cancer Cell Line
GSE62789.POLR2A.MCF-7_e2_40m.bed.gz	Breast	MCF-7	1	In house Stunnenberg	Cancer Cell Line
GSE101559.POLR2A.MCF-7_siJMJD6_E2.bed.gz	Breast	MCF-7	1	sc-899	Cancer Cell Line
GSE23701.POLR2A.MCF-7_e2.bed.gz	Breast	MCF-7	1	ab5408	Cancer Cell Line
GSE21068.POLR2A.MCF-7_dmso.bed.gz	Breast	MCF-7	1	sc-899	Cancer Cell Line
GSE32692.POLR2A.MCF-7.bed.gz	Breast	MCF-7	1	MMS-126R	Cancer Cell Line
GSE70408.POLR2A.MCF-7_shscr.bed.gz	Breast	MCF-7	1	sc-899	Cancer Cell Line
GSE62789.POLR2A.MCF-7_e2_640m.bed.gz	Breast	MCF-7	1	In house Stunnenberg	Cancer Cell Line
GSE73956.POLR2A.MCF-7_siKdm2a_E2.bed.gz	Breast	MCF-7	1	sc-899	Cancer Cell Line
GSE62789.POLR2A.MCF-7_e2_5m.bed.gz	Breast	MCF-7	1	In house Stunnenberg	Cancer Cell Line
GSE74141.POLR2A.MCF-7_nelfekd_veh_flagnelf-emutant.bed.gz	Breast	MCF-7	1	sc-899	Cancer Cell Line
GSE54693.POLR2A.MCF-7_ttembd2.bed.gz	Breast	MCF-7	1	sc-899	Cancer Cell Line
GSE45852.POLR2A.MCF-7_chx.bed.gz	Breast	MCF-7	1	ab817	Cancer Cell Line
ENCSR000DMT.POLR2A.MCF-7.bed.gz	Breast	MCF-7	1	MMS-126R	Cancer Cell Line
GSE14664.POLR2A.MCF-7.bed.gz	Breast	MCF-7	1	sc-899	Cancer Cell Line
ENCSR000DMN.POLR2A.MCF-7.bed.gz	Breast	MCF-7	1	MMS-126R	Cancer Cell Line
GSE52789.POLR2A.MCF-7_uvb_1h.bed.gz	Breast	MCF-7	1	sc-9001	Cancer Cell Line
GSE101559.POLR2A.MCF-7_E2.bed.gz	Breast	MCF-7	1	sc-899	Cancer Cell Line
GSE62789.POLR2A.MCF-7_e2_20m.bed.gz	Breast	MCF-7	1	In house Stunnenberg	Cancer Cell Line
GSE142010.POLR2A.MCF-7.bed.gz	Breast	MCF-7	1	sc-56767	Cancer Cell Line
GSE44800.POLR2A.MCF-7.bed.gz	Breast	MCF-7	1	In house Stunnenberg	Cancer Cell Line
GSE142010.POLR2A.MCF-7_MG4H.bed.gz	Breast	MCF-7	1	sc-56767	Cancer Cell Line
GSE73956.POLR2A.MCF-7_siNedd4_E2.bed.gz	Breast	MCF-7	1	sc-899	Cancer Cell Line
GSE44800.POLR2A.MCF-7_e2_320m.bed.gz	Breast	MCF-7	1	In house Stunnenberg	Cancer Cell Line
GSE14664.POLR2A.MCF-7_tam.bed.gz	Breast	MCF-7	1	sc-899	Cancer Cell Line
GSE74141.POLR2A.MCF-7_parp1kd_veh_hdags.bed.gz	Breast	MCF-7	1	sc-899	Cancer Cell Line
GSE23701.POLR2A.MCF-7_dmso.bed.gz	Breast	MCF-7	1	ab5408	Cancer Cell Line
GSE74141.POLR2A.MCF-7_luckd_veh_hdags.bed.gz	Breast	MCF-7	1	sc-899	Cancer Cell Line
GSE101559.POLR2A.MCF-7_siJMJD6.bed.gz	Breast	MCF-7	1	sc-899	Cancer Cell Line
GSE44800.POLR2A.MCF-7_e2_5m.bed.gz	Breast	MCF-7	1	In house Stunnenberg	Cancer Cell Line
ENCSR000DMK.POLR2A.MCF-7.bed.gz	Breast	MCF-7	1	MMS-126R	Cancer Cell Line
GSE101559.POLR2A.MCF-7.bed.gz	Breast	MCF-7	1	sc-899	Cancer Cell Line
GSE142010.POLR2A.MCF-7_MG24H.bed.gz	Breast	MCF-7	1	sc-56767	Cancer Cell Line
GSE52789.POLR2A.MCF-7.bed.gz	Breast	MCF-7	1	sc-9001	Cancer Cell Line
GSE33213.POLR2A.MCF-7_ss.bed.gz	Breast	MCF-7	1	MMS-126R	Cancer Cell Line
GSE62789.POLR2A.MCF-7_e2_320m.bed.gz	Breast	MCF-7	1	In house Stunnenberg	Cancer Cell Line
GSE62789.POLR2A.MCF-7_e2_1280m.bed.gz	Breast	MCF-7	1	In house Stunnenberg	Cancer Cell Line
GSE52789.POLR2A.MCF-7_uvb_4h.bed.gz	Breast	MCF-7	1	sc-9001	Cancer Cell Line
GSE44800.POLR2A.MCF-7_e2_160m.bed.gz	Breast	MCF-7	1	In house Stunnenberg	Cancer Cell Line
GSE73956.POLR2A.MCF-7_siCtrl_EtOH.bed.gz	Breast	MCF-7	1	sc-899	Cancer Cell Line
GSE33213.POLR2A.MCF-7.bed.gz	Breast	MCF-7	1	MMS-126R	Cancer Cell Line
GSE67041.POLR2A.MCF-7.bed.gz	Breast	MCF-7	1	sc-899	Cancer Cell Line
GSE70408.POLR2A.MCF-7_shpaf1-1.bed.gz	Breast	MCF-7	1	sc-899	Cancer Cell Line
GSE44800.POLR2A.MCF-7_e2_10m.bed.gz	Breast	MCF-7	1	In house Stunnenberg	Cancer Cell Line
GSE52789.POLR2A.MCF-7_uvb_6h.bed.gz	Breast	MCF-7	1	sc-9001	Cancer Cell Line
GSE62789.POLR2A.MCF-7_e2_10m.bed.gz	Breast	MCF-7	1	In house Stunnenberg	Cancer Cell Line
GSE52789.POLR2A.MCF-7_uvb_2h.bed.gz	Breast	MCF-7	1	sc-9001	Cancer Cell Line
GSE52789.POLR2A.MCF-7_uvb_3h.bed.gz	Breast	MCF-7	1	sc-9001	Cancer Cell Line
GSE73956.POLR2A.MCF-7_siNedd4_EtOH.bed.gz	Breast	MCF-7	1	sc-899	Cancer Cell Line
GSE73956.POLR2A.MCF-7_siCtrl_E2.bed.gz	Breast	MCF-7	1	sc-899	Cancer Cell Line
GSE44800.POLR2A.MCF-7_e2_20m.bed.gz	Breast	MCF-7	1	In house Stunnenberg	Cancer Cell Line
GSE14664.POLR2A.MCF-7_e2.bed.gz	Breast	MCF-7	1	sc-899	Cancer Cell Line
GSE31477.POLR2A.MCF-10Aersrc_4etoh_36h.bed.gz	Breast	MCF-10Aersrc	0	MMS-126R	Cell Line
GSE31477.POLR2A.MCF-10Aersrc_4ohtam1_36h.bed.gz	Breast	MCF-10Aersrc	0	MMS-126R	Cell Line
GSE94062.POLR2A.MCF-10A_DEX-EGF_60min.bed.gz	Breast	MCF-10A	0	CST #14958	Cell Line
GSE94062.POLR2A.MCF-10A_EGF_20min.bed.gz	Breast	MCF-10A	0	CST #14958	Cell Line
GSE94062.POLR2A.MCF-10A_DEX-EGF_20min.bed.gz	Breast	MCF-10A	0	CST #14958	Cell Line
ENCSR000DPC.POLR2A.MCF-10A_afimoxifene_1-uM_36-hour.bed.gz	Breast	MCF-10A	0	MMS-126R	Cell Line
GSE94062.POLR2A.MCF-10A_DEX_60min.bed.gz	Breast	MCF-10A	0	CST #14958	Cell Line
GSE154760.POLR2A.MCF-10A_siNT.bed.gz	Breast	MCF-10A	0	Active Motif 39097	Cell Line
ENCSR000DPA.POLR2A.MCF-10A_ethanol_0-01-percent_36hour.bed.gz	Breast	MCF-10A	0	MMS-126R	Cell Line
GSE94062.POLR2A.MCF-10A_DEX_20min.bed.gz	Breast	MCF-10A	0	CST #14958	Cell Line
GSE94062.POLR2A.MCF-10A_untreated.bed.gz	Breast	MCF-10A	0	CST #14958	Cell Line
GSE94062.POLR2A.MCF-10A_EGF_60min.bed.gz	Breast	MCF-10A	0	CST #14958	Cell Line
GSE154760.POLR2A.MCF-10A_siPAX9.bed.gz	Breast	MCF-10A	0	Active Motif 39097	Cell Line
GSE111253.POLR2A.LPS141.bed.gz	Adipose Tissue	LPS141	1	sc-899	Cancer Cell Line
ENCSR543DUC.POLR2A.lower-leg-skin.bed.gz	Skin	lower-leg-skin	0	Biolegend 920102	Tissue
ENCSR153AGA.POLR2A.lower-leg-skin.bed.gz	Skin	lower-leg-skin	0	MMS-126R	Tissue
ENCSR175BVD.POLR2A.lower-leg-skin.bed.gz	Skin	lower-leg-skin	0	MMS-126R	Tissue
GSE71704.POLR2A.LNCaP-C4-2_N20.bed.gz	Reproductive M	LNCaP-C4-2	1	MMS-126R	Cancer Cell Line
GSE71704.POLR2A.LNCaP-C4-2_sipsa_8WG16.bed.gz	Reproductive M	LNCaP-C4-2	1	MMS-126R	Cancer Cell Line
GSE71704.POLR2A.LNCaP-C4-2_sipsa_N20.bed.gz	Reproductive M	LNCaP-C4-2	1	MMS-126R	Cancer Cell Line
GSE71704.POLR2A.LNCaP-C4-2_8WG16.bed.gz	Reproductive M	LNCaP-C4-2	1	MMS-126R	Cancer Cell Line
GSE39459.POLR2A.LNCaP_abl.bed.gz	Reproductive M	LNCaP	1	sc-9001	Cancer Cell Line
GSE43253.POLR2A.LNCaP_dht_pylm.bed.gz	Reproductive M	LNCaP	1	ab5408	Cancer Cell Line
GSE43253.POLR2A.LNCaP_dht.bed.gz	Reproductive M	LNCaP	1	ab5408	Cancer Cell Line
GSE58607.POLR2A.LNCaP_tbbz_dht.bed.gz	Reproductive M	LNCaP	1	sc-899	Cancer Cell Line
GSE58607.POLR2A.LNCaP_dmso_dht.bed.gz	Reproductive M	LNCaP	1	sc-899	Cancer Cell Line
GSE43253.POLR2A.LNCaP.bed.gz	Reproductive M	LNCaP	1	ab5408	Cancer Cell Line
GSE128230.POLR2A.Leiomyoma.bed.gz	Reproductive F	Leiomyoma	1	Milipore 05-623	Tissue
GSE109619.POLR2A.KG-1.bed.gz	Blood / Immune	KG-1	1	Not specified	Cancer Cell Line
GSE103030.POLR2A.Kelly_TAE.bed.gz	Brain / Nervous	Kelly	1	sc-899	Cancer Cell Line
GSE103030.POLR2A.Kelly_TAEres_TAE.bed.gz	Brain / Nervous	Kelly	1	sc-899	Cancer Cell Line
GSE52469.POLR2A.KB_IL1.bed.gz	Reproductive F	KB	1	Milipore 17-620	Cancer Cell Line
GSE52469.POLR2A.KB.bed.gz	Reproductive F	KB	1	Milipore 17-620	Cancer Cell Line
GSE29222.POLR2A.Kasumi-1_simismatch.bed.gz	Blood / Immune	Kasumi-1	1	ab5095	Cancer Cell Line
GSE29222.POLR2A.Kasumi-1_sirunx1-eto.bed.gz	Blood / Immune	Kasumi-1	1	ab5095	Cancer Cell Line
GSE30226.POLR2A.K-562.bed.gz	Blood / Immune	K-562	1	MMS-126R	Cancer Cell Line
ENCSR000BMR.POLR2A.K-562.bed.gz	Blood / Immune	K-562	1	MMS-126R	Cancer Cell Line
ENCSR031TFS.POLR2A.K-562.bed.gz	Blood / Immune	K-562	1	Bethyl Labs A300-653A	Cancer Cell Line
GSE99178.POLR2A.K-562_JQ1_2h.bed.gz	Blood / Immune	K-562	1	MMS-126R	Cancer Cell Line
GSE99178.POLR2A.K-562_DMSO.bed.gz	Blood / Immune	K-562	1	MMS-126R	Cancer Cell Line
ENCSR388QZF.POLR2A.K-562.bed.gz	Blood / Immune	K-562	1	Active Motif 16/61727	Cancer Cell Line
GSE99178.POLR2A.K-562_JQ1_6h.bed.gz	Blood / Immune	K-562	1	MMS-126R	Cancer Cell Line
GSE95374.POLR2A.K-562.bed.gz	Blood / Immune	K-562	1	sc-899	Cancer Cell Line
GSE32465.POLR2A.K-562.bed.gz	Blood / Immune	K-562	1	MMS-126R	Cancer Cell Line
GSE29611.POLR2A.K-562.bed.gz	Blood / Immune	K-562	1	MMS-128P	Cancer Cell Line
ENCSR000DLY.POLR2A.K-562.bed.gz	Blood / Immune	K-562	1	MMS-126R	Cancer Cell Line
GSE95374.POLR2A.K-562_MORC2_KO.bed.gz	Blood / Immune	K-562	1	sc-899	Cancer Cell Line
GSE95374.POLR2A.K-562_MPP8_KO.bed.gz	Blood / Immune	K-562	1	sc-899	Cancer Cell Line
GSE33213.POLR2A.K-562.bed.gz	Blood / Immune	K-562	1	MMS-126R	Cancer Cell Line
GSE111460.POLR2A.K-562_DMSO_1h.bed.gz	Blood / Immune	K-562	1	Not specified	Cancer Cell Line
GSE111460.POLR2A.K-562_IAA_1h.bed.gz	Blood / Immune	K-562	1	Not specified	Cancer Cell Line
GSE76955.POLR2A.K-562.bed.gz	Blood / Immune	K-562	1	sc-899	Cancer Cell Line
GSE95374.POLR2A.K-562_TASOR_KO.bed.gz	Blood / Immune	K-562	1	sc-899	Cancer Cell Line
GSE23080.POLR2A.Jurkat.bed.gz	Blood / Immune	Jurkat	1	sc-899	Cancer Cell Line
GSE25494.POLR2A.Jurkat_dmso.bed.gz	Blood / Immune	Jurkat	1	ab5408	Cancer Cell Line
GSE50622.POLR2A.Jurkat_dmso_6h.bed.gz	Blood / Immune	Jurkat	1	sc-899	Cancer Cell Line
GSE83777.POLR2A.Jurkat_dmso.bed.gz	Blood / Immune	Jurkat	1	sc-899	Cancer Cell Line
GSE72023.POLR2A.Jurkat_thz531-50.bed.gz	Blood / Immune	Jurkat	1	sc-899	Cancer Cell Line
GSE72023.POLR2A.Jurkat_thz531-500.bed.gz	Blood / Immune	Jurkat	1	sc-899	Cancer Cell Line
GSE83777.POLR2A.Jurkat_thz1_jq1.bed.gz	Blood / Immune	Jurkat	1	sc-899	Cancer Cell Line
GSE50622.POLR2A.Jurkat_thz2102_r1.bed.gz	Blood / Immune	Jurkat	1	sc-899	Cancer Cell Line
GSE50622.POLR2A.Jurkat_dmso_12h.bed.gz	Blood / Immune	Jurkat	1	sc-899	Cancer Cell Line
GSE25494.POLR2A.Jurkat_drb_10ug.bed.gz	Blood / Immune	Jurkat	1	ab5408	Cancer Cell Line
GSE83777.POLR2A.Jurkat_thz1.bed.gz	Blood / Immune	Jurkat	1	sc-899	Cancer Cell Line
GSE60027.POLR2A.Jurkat_thz2.bed.gz	Blood / Immune	Jurkat	1	sc-899	Cancer Cell Line
GSE25494.POLR2A.Jurkat_drb_25ug.bed.gz	Blood / Immune	Jurkat	1	ab5408	Cancer Cell Line
GSE50622.POLR2A.Jurkat_thz2146.bed.gz	Blood / Immune	Jurkat	1	sc-899	Cancer Cell Line
GSE83777.POLR2A.Jurkat_jq1.bed.gz	Blood / Immune	Jurkat	1	sc-899	Cancer Cell Line
GSE72023.POLR2A.Jurkat_dmso.bed.gz	Blood / Immune	Jurkat	1	sc-899	Cancer Cell Line
GSE50622.POLR2A.Jurkat_flavo.bed.gz	Blood / Immune	Jurkat	1	sc-899	Cancer Cell Line
GSE100266.POLR2A.J-Lat_Clone-A72_DMSO_1.bed.gz	Blood / Immune	J-Lat	1	sc-899	Cancer Cell Line
ENCSR000BKI.POLR2A.Ishikawa_dimethyl-sulfoxide_0-02-percent_1-hour.bed.gz	Reproductive F	Ishikawa	1	MMS-126R	Cancer Cell Line
GSE102684.POLR2A.iPSCs.bed.gz	Embryonic	iPSCs	0	ab817	Cell Line
GSE102684.POLR2A.iPSCs_dCas9-inactive-Tet1.bed.gz	Embryonic	iPSCs	0	ab817	Cell Line
GSE102684.POLR2A.iPSCs_dCas9-Tet1.bed.gz	Embryonic	iPSCs	0	ab817	Cell Line
GSE77267.POLR2A.iPSC-derived-cardiomyocytes.bed.gz	Embryonic	iPSC-derived-cardiomyocytes	0	sc-9001	Cell Line
GSE81899.POLR2A.iPS.bed.gz	Embryonic	iPS	0	Cell Signaling 2629S	Cell Line
GSE118494.POLR2A.IMR-90_OIS.bed.gz	Respiratory	IMR-90	0	Not specified	Cell Line
GSE87324.POLR2A.IMR-90.bed.gz	Respiratory	IMR-90	0	sc-646	Cell Line
GSE58740.POLR2A.IMR-90_nutlin3a.bed.gz	Respiratory	IMR-90	0	Not specified	Cell Line
GSE43070.POLR2A.IMR-90_flavopiridol.bed.gz	Respiratory	IMR-90	0	sc-899	Cell Line
ENCSR000EFK.POLR2A.IMR-90.bed.gz	Respiratory	IMR-90	0	MMS-126R	Cell Line
GSE43070.POLR2A.IMR-90_tnfa.bed.gz	Respiratory	IMR-90	0	sc-899	Cell Line
GSE87324.POLR2A.IMR-90_Etoposide.bed.gz	Respiratory	IMR-90	0	sc-646	Cell Line
GSE31477.POLR2A.IMR-90.bed.gz	Respiratory	IMR-90	0	MMS-126R	Cell Line
GSE43070.POLR2A.IMR-90.bed.gz	Respiratory	IMR-90	0	sc-899	Cell Line
GSE58740.POLR2A.IMR-90_dmso.bed.gz	Respiratory	IMR-90	0	Not specified	Cell Line
GSE70001.POLR2A.IMEC_kless_etoh.bed.gz	Breast	IMEC	0	Not specified	Cell Line
GSE70001.POLR2A.IMEC_k520_etoh.bed.gz	Breast	IMEC	0	Not specified	Cell Line
GSE70001.POLR2A.IMEC_k520_dox.bed.gz	Breast	IMEC	0	Not specified	Cell Line
GSE70001.POLR2A.IMEC_wt_dox.bed.gz	Breast	IMEC	0	Not specified	Cell Line
GSE70001.POLR2A.IMEC_wt_etoh.bed.gz	Breast	IMEC	0	Not specified	Cell Line
GSE70001.POLR2A.IMEC_kless_dox.bed.gz	Breast	IMEC	0	Not specified	Cell Line
GSE29611.POLR2A.HUVEC-C.bed.gz	Cardiovascular	HUVEC-C	0	MMS-128P	Cell Line
GSE53998.POLR2A.HUVEC-C_tnfa-jq1.bed.gz	Cardiovascular	HUVEC-C	0	sc-899	Cell Line
GSE32465.POLR2A.HUVEC-C.bed.gz	Cardiovascular	HUVEC-C	0	ab5408	Cell Line
GSE50144.POLR2A.HUVEC-C_pparbd_normoxia.bed.gz	Cardiovascular	HUVEC-C	0	Not specified	Cell Line
GSE50144.POLR2A.HUVEC-C_pparbd_hypoxia.bed.gz	Cardiovascular	HUVEC-C	0	Not specified	Cell Line
GSE109625.POLR2A.HUVEC-C_VEGF_1h.bed.gz	Cardiovascular	HUVEC-C	0	Milipore 05-623	Cell Line
GSE50144.POLR2A.HUVEC-C_dmso_normoxia.bed.gz	Cardiovascular	HUVEC-C	0	Not specified	Cell Line
GSE33213.POLR2A.HUVEC-C.bed.gz	Cardiovascular	HUVEC-C	0	MMS-126R	Cell Line
GSE34500.POLR2A.HUVEC-C_tnfa_30m.bed.gz	Cardiovascular	HUVEC-C	0	Not specified	Cell Line
GSE53998.POLR2A.HUVEC-C_tnfa.bed.gz	Cardiovascular	HUVEC-C	0	sc-899	Cell Line
GSE31477.POLR2A.HUVEC-C.bed.gz	Cardiovascular	HUVEC-C	0	MMS-126R	Cell Line
GSE50144.POLR2A.HUVEC-C_dmso_hypoxia.bed.gz	Cardiovascular	HUVEC-C	0	Not specified	Cell Line
GSE109625.POLR2A.HUVEC-C_VEGF_12h.bed.gz	Cardiovascular	HUVEC-C	0	Milipore 05-623	Cell Line
GSE109625.POLR2A.HUVEC-C_VEGF_4h.bed.gz	Cardiovascular	HUVEC-C	0	Milipore 05-623	Cell Line
GSE30226.POLR2A.HUVEC-C.bed.gz	Cardiovascular	HUVEC-C	0	MMS-126R	Cell Line
GSE93030.POLR2A.HUVEC-C_siRNA_ETS1.bed.gz	Cardiovascular	HUVEC-C	0	Milipore 05-623	Cell Line
GSE53998.POLR2A.HUVEC-C.bed.gz	Cardiovascular	HUVEC-C	0	sc-899	Cell Line
GSE93030.POLR2A.HUVEC-C_modifiedRNA_GFP.bed.gz	Cardiovascular	HUVEC-C	0	Milipore 05-623	Cell Line
GSE109625.POLR2A.HUVEC-C_VEGF_0h.bed.gz	Cardiovascular	HUVEC-C	0	Milipore 05-623	Cell Line
GSE93030.POLR2A.HUVEC-C_siRNA_CTR.bed.gz	Cardiovascular	HUVEC-C	0	Milipore 05-623	Cell Line
GSE34500.POLR2A.HUVEC-C_tnfa_0m.bed.gz	Cardiovascular	HUVEC-C	0	Not specified	Cell Line
GSE109575.POLR2A.Huh-7.bed.gz	Liver	Huh-7	1	Active Motif 61667	Cancer Cell Line
GSE68388.POLR2A.HuCC-T1_sirnactrl.bed.gz	Liver	HuCC-T1	1	sc-899	Cancer Cell Line
GSE68388.POLR2A.HuCC-T1_sirnayap-taz.bed.gz	Liver	HuCC-T1	1	sc-899	Cancer Cell Line
GSE77039.POLR2A.HT-29_dmso.bed.gz	Digestive	HT-29	1	ab5408	Cancer Cell Line
GSE77039.POLR2A.HT-29_gw3965-24h.bed.gz	Digestive	HT-29	1	ab5408	Cancer Cell Line
GSE77039.POLR2A.HT-29_rosiglitazone-24h.bed.gz	Digestive	HT-29	1	ab5408	Cancer Cell Line
GSE77039.POLR2A.HT-29_gw3965-48h.bed.gz	Digestive	HT-29	1	ab5408	Cancer Cell Line
GSE77039.POLR2A.HT-29_rosiglitazone-48h.bed.gz	Digestive	HT-29	1	ab5408	Cancer Cell Line
GSE86504.POLR2A.HT-1080_shM.bed.gz	Musculoskeletal	HT-1080	1	sc-899	Cancer Cell Line
GSE86504.POLR2A.HT-1080_NTC.bed.gz	Musculoskeletal	HT-1080	1	sc-899	Cancer Cell Line
GSE68864.POLR2A.hMSC_ld.bed.gz	Embryonic	hMSC	0	sc-899	Cell Line
GSE68864.POLR2A.hMSC_hd.bed.gz	Embryonic	hMSC	0	sc-899	Cell Line
GSE68864.POLR2A.hMSC_ld_dmi.bed.gz	Embryonic	hMSC	0	sc-899	Cell Line
GSE68864.POLR2A.hMSC_hd_dmi.bed.gz	Embryonic	hMSC	0	sc-899	Cell Line
GSE57498.POLR2A.HMEC.bed.gz	Breast	HMEC	0	ab817	Cell Line
GSE106359.POLR2A.HL-60.bed.gz	Blood / Immune	HL-60	1	In house Trizzino	Cancer Cell Line
GSE106359.POLR2A.HL-60_PMA-treated_16h.bed.gz	Blood / Immune	HL-60	1	In house Trizzino	Cancer Cell Line
GSE63149.POLR2A.HL-60_DMSO.bed.gz	Blood / Immune	HL-60	1	sc-899	Cancer Cell Line
GSE32465.POLR2A.HL-60_4H8_v042211-1.bed.gz	Blood / Immune	HL-60	1	ab5408	Cancer Cell Line
GSE110566.POLR2A.HL-60_DMSO.bed.gz	Blood / Immune	HL-60	1	sc-899	Cancer Cell Line
GSE89179.POLR2A.hFOB-1-19_siCHD1.bed.gz	Musculoskeletal	hFOB-1-19	0	sc-899	Cell Line
GSE89179.POLR2A.hFOB-1-19_siCon.bed.gz	Musculoskeletal	hFOB-1-19	0	sc-899	Cell Line
ENCSR000EEM.POLR2A.Hep-G2.bed.gz	Liver	Hep-G2	1	MMS-126R	Cancer Cell Line
GSE32465.POLR2A.Hep-G2.bed.gz	Liver	Hep-G2	1	MMS-126R	Cancer Cell Line
ENCSR000DLQ.POLR2A.Hep-G2.bed.gz	Liver	Hep-G2	1	MMS-126R	Cancer Cell Line
ENCSR000BJM.POLR2A.Hep-G2.bed.gz	Liver	Hep-G2	1	MMS-126R	Cancer Cell Line
GSE68402.POLR2A.Hep-G2_hbv.bed.gz	Liver	Hep-G2	1	ab817	Cancer Cell Line
GSE31477.POLR2A.Hep-G2.bed.gz	Liver	Hep-G2	1	MMS-126R	Cancer Cell Line
GSE32442.POLR2A.HeLa-sigdown.bed.gz	Reproductive F	HeLa-sigdown	1	sc-899	Cancer Cell Line
GSE108173.POLR2A.HeLa-S3_unsynchronized.bed.gz	Reproductive F	HeLa-S3	1	ab817	Cancer Cell Line
ENCSR000BGO.POLR2A.HeLa-S3.bed.gz	Reproductive F	HeLa-S3	1	MMS-126R	Cancer Cell Line
GSE99344.POLR2A.HeLa-Kyoto_siARS2.bed.gz	Reproductive F	HeLa-Kyoto	1	sc-899	Cancer Cell Line
GSE99344.POLR2A.HeLa-Kyoto_siFFL.bed.gz	Reproductive F	HeLa-Kyoto	1	sc-899	Cancer Cell Line
GSE99344.POLR2A.HeLa-Kyoto_siZC3H18.bed.gz	Reproductive F	HeLa-Kyoto	1	sc-899	Cancer Cell Line
GSE99344.POLR2A.HeLa-Kyoto_siRRP40.bed.gz	Reproductive F	HeLa-Kyoto	1	sc-899	Cancer Cell Line
GSE93931.POLR2A.HeLa_flavo_1h_H2O2_3min.bed.gz	Reproductive F	HeLa	1	sc-899	Cancer Cell Line
GSE60953.POLR2A.HeLa_dmso8h.bed.gz	Reproductive F	HeLa	1	sc-899	Cancer Cell Line
GSE93931.POLR2A.HeLa_flavo_1h_H2O2_35min.bed.gz	Reproductive F	HeLa	1	sc-899	Cancer Cell Line
GSE93931.POLR2A.HeLa_H2O2_3min.bed.gz	Reproductive F	HeLa	1	sc-899	Cancer Cell Line
GSE34785.POLR2A.HeLa.bed.gz	Reproductive F	HeLa	1	ab5095	Cancer Cell Line
GSE92493.POLR2A.HeLa_MagohKD.bed.gz	Reproductive F	HeLa	1	Diagenode 15200004	Cancer Cell Line
GSE60953.POLR2A.HeLa_dmso2h.bed.gz	Reproductive F	HeLa	1	sc-899	Cancer Cell Line
GSE125534.POLR2A.HeLa_dox.bed.gz	Reproductive F	HeLa	1	CST #14958	Cancer Cell Line
GSE99998.POLR2A.HeLa_siRNAcontrol.bed.gz	Reproductive F	HeLa	1	Active Motif 39097	Cancer Cell Line
GSE127256.POLR2A.HeLa_siPCF11.bed.gz	Reproductive F	HeLa	1	sc-899	Cancer Cell Line
GSE85089.POLR2A.HeLa_DMSO_EGF.bed.gz	Reproductive F	HeLa	1	sc-899	Cancer Cell Line
GSE60953.POLR2A.HeLa_cdk9i2h.bed.gz	Reproductive F	HeLa	1	sc-899	Cancer Cell Line
GSE60584.POLR2A.HeLa_int11.bed.gz	Reproductive F	HeLa	1	sc-899	Cancer Cell Line
GSE120439.POLR2A.HeLa_crispr-PTEN.bed.gz	Reproductive F	HeLa	1	sc-899	Cancer Cell Line
GSE125534.POLR2A.HeLa.bed.gz	Reproductive F	HeLa	1	CST #14958	Cancer Cell Line
GSE93931.POLR2A.HeLa_flavo_1h_H2O2_10min.bed.gz	Reproductive F	HeLa	1	sc-899	Cancer Cell Line
GSE127256.POLR2A.HeLa_siLUC.bed.gz	Reproductive F	HeLa	1	sc-899	Cancer Cell Line
GSE69738.POLR2A.HeLa_siRNF20-449.bed.gz	Reproductive F	HeLa	1	Not specified	Cancer Cell Line
GSE99998.POLR2A.HeLa_siKAT2A-B.bed.gz	Reproductive F	HeLa	1	Active Motif 39097	Cancer Cell Line
GSE87470.POLR2A.HeLa_LARP7.bed.gz	Reproductive F	HeLa	1	sc-899	Cancer Cell Line
GSE103252.POLR2A.HeLa_AMO_8h_U1.bed.gz	Reproductive F	HeLa	1	sc-899	Cancer Cell Line
GSE60953.POLR2A.HeLa_cdk9i8h.bed.gz	Reproductive F	HeLa	1	sc-899	Cancer Cell Line
GSE53008.POLR2A.HeLa.bed.gz	Reproductive F	HeLa	1	sc-899	Cancer Cell Line
GSE65323.POLR2A.HeLa.bed.gz	Reproductive F	HeLa	1	sc-47701	Cancer Cell Line
GSE85089.POLR2A.HeLa_ERK.bed.gz	Reproductive F	HeLa	1	sc-899	Cancer Cell Line
GSE92493.POLR2A.HeLa.bed.gz	Reproductive F	HeLa	1	Diagenode 15200004	Cancer Cell Line
GSE69738.POLR2A.HeLa_siLacZ-450.bed.gz	Reproductive F	HeLa	1	Not specified	Cancer Cell Line
GSE31417.POLR2A.HeLa.bed.gz	Reproductive F	HeLa	1	sc-67318	Cancer Cell Line
GSE44672.POLR2A.HeLa.bed.gz	Reproductive F	HeLa	1	MMS-126R	Cancer Cell Line
GSE32442.POLR2A.HeLa_sictrl.bed.gz	Reproductive F	HeLa	1	sc-899	Cancer Cell Line
GSE69738.POLR2A.HeLa_siRNF20-450.bed.gz	Reproductive F	HeLa	1	Not specified	Cancer Cell Line
GSE71848.POLR2A.HeLa_as.bed.gz	Reproductive F	HeLa	1	sc-899	Cancer Cell Line
GSE69738.POLR2A.HeLa_siLacZ-449.bed.gz	Reproductive F	HeLa	1	Not specified	Cancer Cell Line
GSE60584.POLR2A.HeLa_int3.bed.gz	Reproductive F	HeLa	1	sc-899	Cancer Cell Line
GSE85089.POLR2A.HeLa_DMSO.bed.gz	Reproductive F	HeLa	1	sc-899	Cancer Cell Line
GSE85089.POLR2A.HeLa_ERK_EGF.bed.gz	Reproductive F	HeLa	1	sc-899	Cancer Cell Line
GSE71848.POLR2A.HeLa_as_noco_flavo.bed.gz	Reproductive F	HeLa	1	sc-899	Cancer Cell Line
GSE93931.POLR2A.HeLa_flavo_1h_H2O2_30min.bed.gz	Reproductive F	HeLa	1	sc-899	Cancer Cell Line
GSE71848.POLR2A.HeLa_ro3306.bed.gz	Reproductive F	HeLa	1	sc-899	Cancer Cell Line
GSE103252.POLR2A.HeLa_AMO_8h.bed.gz	Reproductive F	HeLa	1	sc-899	Cancer Cell Line
GSE71848.POLR2A.HeLa_mit_noco_flavo.bed.gz	Reproductive F	HeLa	1	sc-899	Cancer Cell Line
GSE93931.POLR2A.HeLa_flavo_40min_PJ34_20min_H2O2_10min.bed.gz	Reproductive F	HeLa	1	sc-899	Cancer Cell Line
GSE93931.POLR2A.HeLa_flavo_1h.bed.gz	Reproductive F	HeLa	1	sc-899	Cancer Cell Line
GSE93931.POLR2A.HeLa_H2O2_10min.bed.gz	Reproductive F	HeLa	1	sc-899	Cancer Cell Line
GSE60584.POLR2A.HeLa.bed.gz	Reproductive F	HeLa	1	sc-899	Cancer Cell Line
GSE32465.POLR2A.HeLa.bed.gz	Reproductive F	HeLa	1	sc-899	Cancer Cell Line
GSE29611.POLR2A.HeLa.bed.gz	Reproductive F	HeLa	1	MMS-128P	Cancer Cell Line
GSE65323.POLR2A.HeLa_egf_20m.bed.gz	Reproductive F	HeLa	1	sc-47701	Cancer Cell Line
GSE36185.POLR2A.HEK293t_shxrn2.bed.gz	Kidney	HEK293t	0	Schroeder et al Genes Dev. 14:2435, 2000	Cell Line
GSE34097.POLR2A.HEK293t.bed.gz	Kidney	HEK293t	0	sc-899	Cell Line
GSE36185.POLR2A.HEK293t_shctrl.bed.gz	Kidney	HEK293t	0	Schroeder et al Genes Dev. 14:2435, 2000	Cell Line
GSE131838.POLR2A.HEK293t_Das.bed.gz	Kidney	HEK293t	0	ab817	Cell Line
GSE131838.POLR2A.HEK293t.bed.gz	Kidney	HEK293t	0	ab817	Cell Line
GSE51633.POLR2A.HEK293t_sibrd4.bed.gz	Kidney	HEK293t	0	sc-899	Cell Line
GSE51633.POLR2A.HEK293t_sictl.bed.gz	Kidney	HEK293t	0	sc-899	Cell Line
GSE36185.POLR2A.HEK293t_shdcp1a.bed.gz	Kidney	HEK293t	0	Schroeder et al Genes Dev. 14:2435, 2000	Cell Line
GSE36185.POLR2A.HEK293t_shdcp2.bed.gz	Kidney	HEK293t	0	Schroeder et al Genes Dev. 14:2435, 2000	Cell Line
GSE36185.POLR2A.HEK293t_shttf2.bed.gz	Kidney	HEK293t	0	Schroeder et al Genes Dev. 14:2435, 2000	Cell Line
GSE36185.POLR2A.HEK293t_parentctrl.bed.gz	Kidney	HEK293t	0	Schroeder et al Genes Dev. 14:2435, 2000	Cell Line
GSE36185.POLR2A.HEK293t_shttf2_shxrn2.bed.gz	Kidney	HEK293t	0	Schroeder et al Genes Dev. 14:2435, 2000	Cell Line
GSE51633.POLR2A.HEK293t_sijmjd6.bed.gz	Kidney	HEK293t	0	sc-899	Cell Line
GSE36185.POLR2A.HEK293t_shedc3.bed.gz	Kidney	HEK293t	0	Schroeder et al Genes Dev. 14:2435, 2000	Cell Line
GSE134198.POLR2A.HEK293_Xrn2D235A_Dox-Trip5min.bed.gz	Kidney	HEK293	0	Schroeder et al Genes Dev. 14:2435, 2000	Cell Line
GSE134198.POLR2A.HEK293_PNUTSW401A_DRB5min.bed.gz	Kidney	HEK293	0	Schroeder et al Genes Dev. 14:2435, 2000	Cell Line
GSE64332.POLR2A.HEK293_wt.bed.gz	Kidney	HEK293	0	Biolegend 664906	Cell Line
GSE119712.POLR2A.HEK293_DMSO_CFIm25_KO.bed.gz	Kidney	HEK293	0	sc-899	Cell Line
GSE134198.POLR2A.HEK293_Xrn2D235A_DRB_Washout10min.bed.gz	Kidney	HEK293	0	Schroeder et al Genes Dev. 14:2435, 2000	Cell Line
GSE99955.POLR2A.HEK293_CFIm68KD.bed.gz	Kidney	HEK293	0	sc-899	Cell Line
GSE99955.POLR2A.HEK293.bed.gz	Kidney	HEK293	0	sc-899	Cell Line
GSE49008.POLR2A.HEK293_shrecql55.bed.gz	Kidney	HEK293	0	Not specified	Cell Line
GSE72800.POLR2A.HEK293_e1126g.bed.gz	Kidney	HEK293	0	Schroeder et al Genes Dev. 14:2435, 2000	Cell Line
GSE117006.POLR2A.HEK293_TFIIS_DN_H2O_Trip_5min.bed.gz	Kidney	HEK293	0	Schroeder et al Genes Dev. 14:2435, 2000	Cell Line
GSE134198.POLR2A.HEK293_Xn2_Dox-Trip15min.bed.gz	Kidney	HEK293	0	Schroeder et al Genes Dev. 14:2435, 2000	Cell Line
GSE134198.POLR2A.HEK293_Xn2_Dox-Trip5min.bed.gz	Kidney	HEK293	0	Schroeder et al Genes Dev. 14:2435, 2000	Cell Line
GSE64332.POLR2A.HEK293_mut.bed.gz	Kidney	HEK293	0	Biolegend 664906	Cell Line
GSE102474.POLR2A.HEK293_scramble-control.bed.gz	Kidney	HEK293	0	Not specified	Cell Line
GSE134198.POLR2A.HEK293_Xrn2D235A_Dox-Trip15min.bed.gz	Kidney	HEK293	0	Schroeder et al Genes Dev. 14:2435, 2000	Cell Line
GSE134198.POLR2A.HEK293_Xn2_Dox-Trip10min.bed.gz	Kidney	HEK293	0	Schroeder et al Genes Dev. 14:2435, 2000	Cell Line
GSE139420.POLR2A.HEK293.bed.gz	Kidney	HEK293	0	Biolegend 664906	Cell Line
GSE75170.POLR2A.HEK293_dnapki-s15.bed.gz	Kidney	HEK293	0	sc-899	Cell Line
GSE134198.POLR2A.HEK293_Xrn2_DRB_Washout10min.bed.gz	Kidney	HEK293	0	Schroeder et al Genes Dev. 14:2435, 2000	Cell Line
GSE72800.POLR2A.HEK293_r749h.bed.gz	Kidney	HEK293	0	Schroeder et al Genes Dev. 14:2435, 2000	Cell Line
GSE117006.POLR2A.HEK293_TFIIS_DN_H2O_Trip_10min.bed.gz	Kidney	HEK293	0	Schroeder et al Genes Dev. 14:2435, 2000	Cell Line
GSE134198.POLR2A.HEK293_Xrn2D235A_Dox.bed.gz	Kidney	HEK293	0	Schroeder et al Genes Dev. 14:2435, 2000	Cell Line
GSE134198.POLR2A.HEK293_NS1A_pDox.bed.gz	Kidney	HEK293	0	Schroeder et al Genes Dev. 14:2435, 2000	Cell Line
GSE72800.POLR2A.HEK293_ha-xnr2_d235a.bed.gz	Kidney	HEK293	0	Schroeder et al Genes Dev. 14:2435, 2000	Cell Line
GSE97827.POLR2A.HEK293_mutantH1108Y.bed.gz	Kidney	HEK293	0	Schroeder et al Genes Dev. 14:2435, 2000	Cell Line
GSE134198.POLR2A.HEK293_PNUTS_Dox.bed.gz	Kidney	HEK293	0	Schroeder et al Genes Dev. 14:2435, 2000	Cell Line
GSE75170.POLR2A.HEK293_dnapki-s0.bed.gz	Kidney	HEK293	0	sc-899	Cell Line
GSE134198.POLR2A.HEK293_PNUTS_DRB5min.bed.gz	Kidney	HEK293	0	Schroeder et al Genes Dev. 14:2435, 2000	Cell Line
GSE134198.POLR2A.HEK293_Xrn2_DRB_Washout15min.bed.gz	Kidney	HEK293	0	Schroeder et al Genes Dev. 14:2435, 2000	Cell Line
GSE49008.POLR2A.HEK293_shrecql57.bed.gz	Kidney	HEK293	0	Not specified	Cell Line
GSE134198.POLR2A.HEK293_Xrn2D235A_DRB_Washout15min.bed.gz	Kidney	HEK293	0	Schroeder et al Genes Dev. 14:2435, 2000	Cell Line
GSE115290.POLR2A.HEK293_1-NM-PP1.bed.gz	Kidney	HEK293	0	sc-899	Cell Line
GSE102474.POLR2A.HEK293_Top1-KD.bed.gz	Kidney	HEK293	0	Biolegend 664906	Cell Line
GSE115290.POLR2A.HEK293_DMSO.bed.gz	Kidney	HEK293	0	sc-899	Cell Line
GSE139420.POLR2A.HEK293_Hexadienol-30min.bed.gz	Kidney	HEK293	0	Biolegend 664906	Cell Line
GSE139420.POLR2A.HEK293_Hexadienol-5min.bed.gz	Kidney	HEK293	0	Biolegend 664906	Cell Line
GSE72800.POLR2A.HEK293_ha-xnr2_wt.bed.gz	Kidney	HEK293	0	Schroeder et al Genes Dev. 14:2435, 2000	Cell Line
GSE75170.POLR2A.HEK293_dmso-s15.bed.gz	Kidney	HEK293	0	sc-899	Cell Line
GSE72800.POLR2A.HEK293_ha-xnr2_wt_shxnr2.bed.gz	Kidney	HEK293	0	Schroeder et al Genes Dev. 14:2435, 2000	Cell Line
GSE134198.POLR2A.HEK293_PNUTS_DRB10min.bed.gz	Kidney	HEK293	0	Schroeder et al Genes Dev. 14:2435, 2000	Cell Line
GSE72800.POLR2A.HEK293_ha-xnr2_d235a_shxnr2.bed.gz	Kidney	HEK293	0	Schroeder et al Genes Dev. 14:2435, 2000	Cell Line
GSE115290.POLR2A.HEK293_CDK12as_NM.bed.gz	Kidney	HEK293	0	sc-899	Cell Line
GSE119712.POLR2A.HEK293_DRB.bed.gz	Kidney	HEK293	0	sc-899	Cell Line
GSE134198.POLR2A.HEK293_PNUTSW401A_DRB10min.bed.gz	Kidney	HEK293	0	Schroeder et al Genes Dev. 14:2435, 2000	Cell Line
GSE117006.POLR2A.HEK293_TFIIS_DN_H2O_Trip_15min.bed.gz	Kidney	HEK293	0	Schroeder et al Genes Dev. 14:2435, 2000	Cell Line
GSE134198.POLR2A.HEK293_Xrn2D235A_Dox-Trip10min.bed.gz	Kidney	HEK293	0	Schroeder et al Genes Dev. 14:2435, 2000	Cell Line
GSE119712.POLR2A.HEK293_DRB_CFIm25_KO.bed.gz	Kidney	HEK293	0	sc-899	Cell Line
GSE75170.POLR2A.HEK293_dmso-s0.bed.gz	Kidney	HEK293	0	sc-899	Cell Line
GSE134198.POLR2A.HEK293_Xrn2_DRB.bed.gz	Kidney	HEK293	0	Schroeder et al Genes Dev. 14:2435, 2000	Cell Line
GSE134198.POLR2A.HEK293_Xrn2_DRB_Washout5min.bed.gz	Kidney	HEK293	0	Schroeder et al Genes Dev. 14:2435, 2000	Cell Line
GSE49008.POLR2A.HEK293_dox-neg.bed.gz	Kidney	HEK293	0	Not specified	Cell Line
GSE134198.POLR2A.HEK293_Xrn2D235A_DRB_Washout5min.bed.gz	Kidney	HEK293	0	Schroeder et al Genes Dev. 14:2435, 2000	Cell Line
GSE75170.POLR2A.HEK293_icrf-s0.bed.gz	Kidney	HEK293	0	sc-899	Cell Line
GSE117006.POLR2A.HEK293_TFIIS_DN_H2O.bed.gz	Kidney	HEK293	0	Schroeder et al Genes Dev. 14:2435, 2000	Cell Line
GSE134198.POLR2A.HEK293_PNUTSW401A_DRB.bed.gz	Kidney	HEK293	0	Schroeder et al Genes Dev. 14:2435, 2000	Cell Line
GSE139420.POLR2A.HEK293_Hexadienol-15min.bed.gz	Kidney	HEK293	0	Biolegend 664906	Cell Line
GSE134198.POLR2A.HEK293_Xn2_Dox.bed.gz	Kidney	HEK293	0	Schroeder et al Genes Dev. 14:2435, 2000	Cell Line
GSE75170.POLR2A.HEK293_icrf-s15.bed.gz	Kidney	HEK293	0	sc-899	Cell Line
GSE134198.POLR2A.HEK293_PNUTS_DRB15min.bed.gz	Kidney	HEK293	0	Schroeder et al Genes Dev. 14:2435, 2000	Cell Line
GSE134198.POLR2A.HEK293_PNUTSW401A_DRB15min.bed.gz	Kidney	HEK293	0	Schroeder et al Genes Dev. 14:2435, 2000	Cell Line
GSE139420.POLR2A.HEK293_Hexadienol-60min.bed.gz	Kidney	HEK293	0	Biolegend 664906	Cell Line
GSE134198.POLR2A.HEK293_PNUTSW401A_Dox.bed.gz	Kidney	HEK293	0	Schroeder et al Genes Dev. 14:2435, 2000	Cell Line
GSE134198.POLR2A.HEK293_PNUTS_DRB.bed.gz	Kidney	HEK293	0	Schroeder et al Genes Dev. 14:2435, 2000	Cell Line
GSE115290.POLR2A.HEK293_CDK12as_DMSO.bed.gz	Kidney	HEK293	0	sc-899	Cell Line
GSE49008.POLR2A.HEK293_dox-plus.bed.gz	Kidney	HEK293	0	Not specified	Cell Line
GSE134198.POLR2A.HEK293_NS1A_mDox.bed.gz	Kidney	HEK293	0	Schroeder et al Genes Dev. 14:2435, 2000	Cell Line
GSE31477.POLR2A.HEK293.bed.gz	Kidney	HEK293	0	MMS-126R	Cell Line
GSE72800.POLR2A.HEK293_wt.bed.gz	Kidney	HEK293	0	Schroeder et al Genes Dev. 14:2435, 2000	Cell Line
GSE119712.POLR2A.HEK293_DMSO.bed.gz	Kidney	HEK293	0	sc-899	Cell Line
ENCSR336YRS.POLR2A.heart-left-ventricle.bed.gz	Cardiovascular	heart-left-ventricle	0	Biolegend 920102	Tissue
GSE32587.POLR2A.Heart_fetal.bed.gz	Cardiovascular	Heart	0	ab817	Tissue
GSE57628.POLR2A.HCT-116kitop1.bed.gz	Digestive	HCT-116kitop1	1	ab5408	Cancer Cell Line
GSE57628.POLR2A.HCT-116kitop1_jq1.bed.gz	Digestive	HCT-116kitop1	1	ab5408	Cancer Cell Line
GSE97527.POLR2A.HCT-116_SERPINE2_enh_KO1.bed.gz	Digestive	HCT-116	1	CST #14958	Cancer Cell Line
GSE70408.POLR2A.HCT-116_shscr_n20shbre1a.bed.gz	Digestive	HCT-116	1	sc-899	Cancer Cell Line
GSE70408.POLR2A.HCT-116_shscr_starve.bed.gz	Digestive	HCT-116	1	sc-899	Cancer Cell Line
GSE101708.POLR2A.HCT-116_DMSO.bed.gz	Digestive	HCT-116	1	sc-899	Cancer Cell Line
GSE117006.POLR2A.HCT-116_3MB.bed.gz	Digestive	HCT-116	1	Schroeder et al Genes Dev. 14:2435, 2000	Cancer Cell Line
GSE47938.POLR2A.HCT-116_shgfp.bed.gz	Digestive	HCT-116	1	sc-899	Cancer Cell Line
GSE117006.POLR2A.HCT-116_W303_R5.bed.gz	Digestive	HCT-116	1	Schroeder et al Genes Dev. 14:2435, 2000	Cancer Cell Line
GSE97527.POLR2A.HCT-116_37c.bed.gz	Digestive	HCT-116	1	CST #14958	Cancer Cell Line
GSE117006.POLR2A.HCT-116_M12_Trip_NaCl_10min_recovery_15min.bed.gz	Digestive	HCT-116	1	Schroeder et al Genes Dev. 14:2435, 2000	Cancer Cell Line
GSE121798.POLR2A.HCT-116_shLuc.bed.gz	Digestive	HCT-116	1	sc-899	Cancer Cell Line
GSE100040.POLR2A.HCT-116.bed.gz	Digestive	HCT-116	1	Schroeder et al Genes Dev. 14:2435, 2000	Cancer Cell Line
GSE70408.POLR2A.HCT-116_shpaf1-1_fp.bed.gz	Digestive	HCT-116	1	sc-899	Cancer Cell Line
GSE97527.POLR2A.HCT-116_43c.bed.gz	Digestive	HCT-116	1	CST #14958	Cancer Cell Line
GSE47938.POLR2A.HCT-116_shce1.bed.gz	Digestive	HCT-116	1	sc-899	Cancer Cell Line
GSE97527.POLR2A.HCT-116_shPAF1_37c.bed.gz	Digestive	HCT-116	1	CST #14958	Cancer Cell Line
GSE70408.POLR2A.HCT-116_shscr.bed.gz	Digestive	HCT-116	1	sc-899	Cancer Cell Line
GSE70408.POLR2A.HCT-116_shpaf1-1_dmso.bed.gz	Digestive	HCT-116	1	sc-899	Cancer Cell Line
GSE97527.POLR2A.HCT-116_SERPINE2_enh_KO2.bed.gz	Digestive	HCT-116	1	CST #14958	Cancer Cell Line
GSE32465.POLR2A.HCT-116.bed.gz	Digestive	HCT-116	1	ab5408	Cancer Cell Line
GSE118051.POLR2A.HCT-116.bed.gz	Digestive	HCT-116	1	sc-899	Cancer Cell Line
GSE120069.POLR2A.HCT-116.bed.gz	Digestive	HCT-116	1	sc-899	Cancer Cell Line
GSE72622.POLR2A.HCT-116.bed.gz	Digestive	HCT-116	1	sc-899	Cancer Cell Line
GSE138548.POLR2A.HCT-116_DMSO.bed.gz	Digestive	HCT-116	1	sc-899	Cancer Cell Line
GSE97527.POLR2A.HCT-116_42c.bed.gz	Digestive	HCT-116	1	CST #14958	Cancer Cell Line
GSE118051.POLR2A.HCT-116_CDK11kd.bed.gz	Digestive	HCT-116	1	sc-899	Cancer Cell Line
GSE117006.POLR2A.HCT-116.bed.gz	Digestive	HCT-116	1	Schroeder et al Genes Dev. 14:2435, 2000	Cancer Cell Line
GSE70408.POLR2A.HCT-116_shscr_serum.bed.gz	Digestive	HCT-116	1	sc-899	Cancer Cell Line
GSE97527.POLR2A.HCT-116_IER5_enh_KO2.bed.gz	Digestive	HCT-116	1	CST #14958	Cancer Cell Line
GSE117006.POLR2A.HCT-116_W303_DRB.bed.gz	Digestive	HCT-116	1	Schroeder et al Genes Dev. 14:2435, 2000	Cancer Cell Line
GSE101708.POLR2A.HCT-116_largazole_300nM.bed.gz	Digestive	HCT-116	1	sc-899	Cancer Cell Line
GSE117006.POLR2A.HCT-116_3MB_NaCl_10min_recovery15.bed.gz	Digestive	HCT-116	1	Schroeder et al Genes Dev. 14:2435, 2000	Cancer Cell Line
GSE97527.POLR2A.HCT-116_SERPINE2_enh_KO2_shPAF1.bed.gz	Digestive	HCT-116	1	CST #14958	Cancer Cell Line
GSE108920.POLR2A.HCT-116.bed.gz	Digestive	HCT-116	1	ab817	Cancer Cell Line
GSE117006.POLR2A.HCT-116_DRB_NaCl_5min.bed.gz	Digestive	HCT-116	1	Schroeder et al Genes Dev. 14:2435, 2000	Cancer Cell Line
GSE117006.POLR2A.HCT-116_Trip_NaCl_10min_recovery_15min.bed.gz	Digestive	HCT-116	1	Schroeder et al Genes Dev. 14:2435, 2000	Cancer Cell Line
GSE63314.POLR2A.HCT-116_starved_dmso.bed.gz	Digestive	HCT-116	1	sc-899	Cancer Cell Line
GSE63314.POLR2A.HCT-116_serum_24m_dmso.bed.gz	Digestive	HCT-116	1	sc-899	Cancer Cell Line
GSE97527.POLR2A.HCT-116_shPAF1.bed.gz	Digestive	HCT-116	1	CST #14958	Cancer Cell Line
GSE121798.POLR2A.HCT-116_shLuc_Thaps.bed.gz	Digestive	HCT-116	1	sc-899	Cancer Cell Line
GSE97527.POLR2A.HCT-116_IER5_enh_KO1.bed.gz	Digestive	HCT-116	1	CST #14958	Cancer Cell Line
GSE120069.POLR2A.HCT-116_5uM-3-MB-PP1.bed.gz	Digestive	HCT-116	1	sc-899	Cancer Cell Line
GSE100040.POLR2A.HCT-116_mutantCdk7as.bed.gz	Digestive	HCT-116	1	Schroeder et al Genes Dev. 14:2435, 2000	Cancer Cell Line
ENCSR000EUU.POLR2A.HCT-116.bed.gz	Digestive	HCT-116	1	MMS-126R	Cancer Cell Line
GSE63314.POLR2A.HCT-116_serum_8m_tpl.bed.gz	Digestive	HCT-116	1	sc-899	Cancer Cell Line
GSE118051.POLR2A.HCT-116_CDK11kd60h.bed.gz	Digestive	HCT-116	1	sc-899	Cancer Cell Line
GSE30267.POLR2A.HCT-116_serum.bed.gz	Digestive	HCT-116	1	MMS-126R	Cancer Cell Line
GSE117006.POLR2A.HCT-116_Trip_2min.bed.gz	Digestive	HCT-116	1	Schroeder et al Genes Dev. 14:2435, 2000	Cancer Cell Line
GSE117006.POLR2A.HCT-116_W303_3MB.bed.gz	Digestive	HCT-116	1	Schroeder et al Genes Dev. 14:2435, 2000	Cancer Cell Line
GSE97527.POLR2A.HCT-116_SERPINE2_enh_KO1_shPAF1.bed.gz	Digestive	HCT-116	1	CST #14958	Cancer Cell Line
GSE121355.POLR2A.HCT-116_rad21-degron.bed.gz	Digestive	HCT-116	1	ab817	Cancer Cell Line
GSE101708.POLR2A.HCT-116_largazole_75nM.bed.gz	Digestive	HCT-116	1	sc-899	Cancer Cell Line
GSE33716.POLR2A.HCT-116.bed.gz	Digestive	HCT-116	1	sc-9001	Cancer Cell Line
GSE121798.POLR2A.HCT-116_shUSP22_Thaps.bed.gz	Digestive	HCT-116	1	sc-899	Cancer Cell Line
GSE117006.POLR2A.HCT-116_M12_1d.bed.gz	Digestive	HCT-116	1	Schroeder et al Genes Dev. 14:2435, 2000	Cancer Cell Line
GSE97527.POLR2A.HCT-116_IER5_enh_KO1_shPAF1.bed.gz	Digestive	HCT-116	1	CST #14958	Cancer Cell Line
GSE63314.POLR2A.HCT-116_serum_8m_dmso.bed.gz	Digestive	HCT-116	1	sc-899	Cancer Cell Line
GSE117006.POLR2A.HCT-116_M12_Trip.bed.gz	Digestive	HCT-116	1	Schroeder et al Genes Dev. 14:2435, 2000	Cancer Cell Line
GSE117006.POLR2A.HCT-116_DRB_NaCl_2min.bed.gz	Digestive	HCT-116	1	Schroeder et al Genes Dev. 14:2435, 2000	Cancer Cell Line
GSE70408.POLR2A.HCT-116_shbre1a-1.bed.gz	Digestive	HCT-116	1	sc-899	Cancer Cell Line
GSE97527.POLR2A.HCT-116_shPAF1-43c.bed.gz	Digestive	HCT-116	1	CST #14958	Cancer Cell Line
GSE60106.POLR2A.HCT-116.bed.gz	Digestive	HCT-116	1	MMS-126R	Cancer Cell Line
GSE121355.POLR2A.HCT-116_rad21-degron-PolIIhet_amanitin.bed.gz	Digestive	HCT-116	1	ab817	Cancer Cell Line
GSE100040.POLR2A.HCT-116_DMSO.bed.gz	Digestive	HCT-116	1	Schroeder et al Genes Dev. 14:2435, 2000	Cancer Cell Line
GSE100040.POLR2A.HCT-116_THZ1.bed.gz	Digestive	HCT-116	1	Schroeder et al Genes Dev. 14:2435, 2000	Cancer Cell Line
GSE138548.POLR2A.HCT-116.bed.gz	Digestive	HCT-116	1	sc-899	Cancer Cell Line
GSE118051.POLR2A.HCT-116_60h.bed.gz	Digestive	HCT-116	1	sc-899	Cancer Cell Line
GSE97527.POLR2A.HCT-116_IER5_enh_KO2_shPAF1.bed.gz	Digestive	HCT-116	1	CST #14958	Cancer Cell Line
GSE117006.POLR2A.HCT-116_Trip_5min.bed.gz	Digestive	HCT-116	1	Schroeder et al Genes Dev. 14:2435, 2000	Cancer Cell Line
GSE117006.POLR2A.HCT-116_W303_R2.bed.gz	Digestive	HCT-116	1	Schroeder et al Genes Dev. 14:2435, 2000	Cancer Cell Line
GSE63314.POLR2A.HCT-116_serum_24m_tpl.bed.gz	Digestive	HCT-116	1	sc-899	Cancer Cell Line
GSE70408.POLR2A.HCT-116_shpaf1-1.bed.gz	Digestive	HCT-116	1	sc-899	Cancer Cell Line
GSE97527.POLR2A.HCT-116_WT.bed.gz	Digestive	HCT-116	1	CST #14958	Cancer Cell Line
GSE70408.POLR2A.HCT-116_shbre1a-2.bed.gz	Digestive	HCT-116	1	sc-899	Cancer Cell Line
GSE70408.POLR2A.HCT-116_shpaf1-1_starve.bed.gz	Digestive	HCT-116	1	sc-899	Cancer Cell Line
GSE117006.POLR2A.HCT-116_Trip_10min.bed.gz	Digestive	HCT-116	1	Schroeder et al Genes Dev. 14:2435, 2000	Cancer Cell Line
GSE31477.POLR2A.HCT-116.bed.gz	Digestive	HCT-116	1	MMS-126R	Cancer Cell Line
GSE63314.POLR2A.HCT-116_starved_tpl.bed.gz	Digestive	HCT-116	1	sc-899	Cancer Cell Line
GSE30267.POLR2A.HCT-116_starved.bed.gz	Digestive	HCT-116	1	MMS-126R	Cancer Cell Line
GSE70408.POLR2A.HCT-116_shscr_dmso.bed.gz	Digestive	HCT-116	1	sc-899	Cancer Cell Line
GSE121355.POLR2A.HCT-116_rad21-degron_auxin.bed.gz	Digestive	HCT-116	1	ab817	Cancer Cell Line
GSE70408.POLR2A.HCT-116_shpaf1-2.bed.gz	Digestive	HCT-116	1	sc-899	Cancer Cell Line
GSE63314.POLR2A.HCT-116_starved_shnelfa.bed.gz	Digestive	HCT-116	1	sc-899	Cancer Cell Line
GSE138548.POLR2A.HCT-116_Nut3.bed.gz	Digestive	HCT-116	1	sc-899	Cancer Cell Line
GSE70408.POLR2A.HCT-116_shscr_n20shpaf1-1_n20shpaf1-2.bed.gz	Digestive	HCT-116	1	sc-899	Cancer Cell Line
GSE97527.POLR2A.HCT-116_shPAF1_42c.bed.gz	Digestive	HCT-116	1	CST #14958	Cancer Cell Line
GSE86556.POLR2A.HCT-116_EV_plusQ.bed.gz	Digestive	HCT-116	1	sc-899	Cancer Cell Line
GSE121798.POLR2A.HCT-116_shUSP22.bed.gz	Digestive	HCT-116	1	sc-899	Cancer Cell Line
GSE63314.POLR2A.HCT-116_starved_shscr.bed.gz	Digestive	HCT-116	1	sc-899	Cancer Cell Line
GSE57628.POLR2A.HCT-116_jq1.bed.gz	Digestive	HCT-116	1	ab5408	Cancer Cell Line
GSE117006.POLR2A.HCT-116_W303_3MB_NaCl_10min.bed.gz	Digestive	HCT-116	1	Schroeder et al Genes Dev. 14:2435, 2000	Cancer Cell Line
GSE117006.POLR2A.HCT-116_Trip.bed.gz	Digestive	HCT-116	1	Schroeder et al Genes Dev. 14:2435, 2000	Cancer Cell Line
GSE60106.POLR2A.HCT-116_dko1.bed.gz	Digestive	HCT-116	1	MMS-126R	Cancer Cell Line
GSE117006.POLR2A.HCT-116_Trip_30min.bed.gz	Digestive	HCT-116	1	Schroeder et al Genes Dev. 14:2435, 2000	Cancer Cell Line
GSE121355.POLR2A.HCT-116_rad21-degron-PolIIhet.bed.gz	Digestive	HCT-116	1	ab817	Cancer Cell Line
GSE105038.POLR2A.HBTEC_e1aWT.bed.gz	Respiratory	HBTEC	0	sc-899	Cell Line
GSE105038.POLR2A.HBTEC_FOXKb.bed.gz	Respiratory	HBTEC	0	sc-899	Cell Line
GSE105038.POLR2A.HBTEC_mock.bed.gz	Respiratory	HBTEC	0	sc-899	Cell Line
GSE105038.POLR2A.HBTEC_CtBPb.bed.gz	Respiratory	HBTEC	0	sc-899	Cell Line
GSE105038.POLR2A.HBTEC_DCAF7b.bed.gz	Respiratory	HBTEC	0	sc-899	Cell Line
GSE116097.POLR2A.HBL-2_L20_THZ1.bed.gz	Blood / Immune	HBL-2	1	Fisher scientific NC0888291	Cancer Cell Line
GSE116097.POLR2A.HBL-2_PAR_THZ1.bed.gz	Blood / Immune	HBL-2	1	Fisher scientific NC0888291	Cancer Cell Line
GSE116097.POLR2A.HBL-2_L20_DMSO.bed.gz	Blood / Immune	HBL-2	1	Fisher scientific NC0888291	Cancer Cell Line
GSE116097.POLR2A.HBL-2_J4_DMSO.bed.gz	Blood / Immune	HBL-2	1	Fisher scientific NC0888291	Cancer Cell Line
GSE116097.POLR2A.HBL-2_I10_DMSO.bed.gz	Blood / Immune	HBL-2	1	Fisher scientific NC0888291	Cancer Cell Line
GSE116097.POLR2A.HBL-2_I10_THZ1.bed.gz	Blood / Immune	HBL-2	1	Fisher scientific NC0888291	Cancer Cell Line
GSE116097.POLR2A.HBL-2_J4_THZ1.bed.gz	Blood / Immune	HBL-2	1	Fisher scientific NC0888291	Cancer Cell Line
GSE116097.POLR2A.HBL-2_PAR_DMSO.bed.gz	Blood / Immune	HBL-2	1	Fisher scientific NC0888291	Cancer Cell Line
GSE95632.POLR2A.HASM2_DEX_KLF15_9e.bed.gz	Respiratory	HASM2	0	Biolegend 920102	Tissue
GSE95632.POLR2A.HASM2_DEX_6d.bed.gz	Respiratory	HASM2	0	Biolegend 920102	Tissue
GSE95632.POLR2A.HASM2_EtOH_5E.bed.gz	Respiratory	HASM2	0	Biolegend 920102	Tissue
GSE95632.POLR2A.HASM2_EtOH_5b.bed.gz	Respiratory	HASM2	0	Biolegend 920102	Tissue
GSE95632.POLR2A.HASM2_DEX-GFP_7c.bed.gz	Respiratory	HASM2	0	Biolegend 920102	Tissue
GSE95632.POLR2A.HASM2_EtOH_KLF15_8B.bed.gz	Respiratory	HASM2	0	Biolegend 920102	Tissue
GSE95632.POLR2A.HASM2_DEX_6e.bed.gz	Respiratory	HASM2	0	Biolegend 920102	Tissue
GSE95632.POLR2A.HASM2_EtOH_KLF15_8D.bed.gz	Respiratory	HASM2	0	Biolegend 920102	Tissue
GSE95632.POLR2A.HASM2_DEX_KLF15_9b.bed.gz	Respiratory	HASM2	0	Biolegend 920102	Tissue
GSE95632.POLR2A.HASM2_DEX-GFP_7e.bed.gz	Respiratory	HASM2	0	Biolegend 920102	Tissue
GSE72800.POLR2A.HAP1.bed.gz	Blood / Immune	HAP1	1	Schroeder et al Genes Dev. 14:2435, 2000	Cancer Cell Line
GSE107599.POLR2A.HAP1_EBSS_3h.bed.gz	Blood / Immune	HAP1	1	Euromedex PB-7C2	Cancer Cell Line
GSE107599.POLR2A.HAP1.bed.gz	Blood / Immune	HAP1	1	Euromedex PB-7C2	Cancer Cell Line
GSE134198.POLR2A.HAP1_PSMG1-pA-MT.bed.gz	Blood / Immune	HAP1	1	Schroeder et al Genes Dev. 14:2435, 2000	Cancer Cell Line
GSE117006.POLR2A.HAP1_NELFA_deg_TMP.bed.gz	Blood / Immune	HAP1	1	Schroeder et al Genes Dev. 14:2435, 2000	Cancer Cell Line
GSE134198.POLR2A.HAP1.bed.gz	Blood / Immune	HAP1	1	Schroeder et al Genes Dev. 14:2435, 2000	Cancer Cell Line
GSE105028.POLR2A.H9-hESCs_heat-shock.bed.gz	Embryonic	H9-hESCs	0	Not specified	Cell Line
GSE105028.POLR2A.H9-hESCs.bed.gz	Embryonic	H9-hESCs	0	Not specified	Cell Line
GSE60171.POLR2A.H9_ms417.bed.gz	Embryonic	H9	0	sc-899	Cell Line
GSE60171.POLR2A.H9_veh.bed.gz	Embryonic	H9	0	sc-899	Cell Line
ENCSR000DKM.POLR2A.H54.bed.gz	Brain / Nervous	H54	1	MMS-126R	Cancer Cell Line
GSE32349.POLR2A.H3396_etoh.bed.gz	Breast	H3396	1	In house Mendoza-Parra	Cancer Cell Line
GSE32349.POLR2A.H3396_e2.bed.gz	Breast	H3396	1	In house Mendoza-Parra	Cancer Cell Line
GSE32465.POLR2A.H1-neurons_4H8_v042211-1.bed.gz	Brain / Nervous	H1-neurons	0	ab5408	Cell Line
ENCSR000BHN.POLR2A.H1.bed.gz	Embryonic	H1	0	MMS-126R	Cell Line
ENCSR000DLJ.POLR2A.H1.bed.gz	Embryonic	H1	0	MMS-126R	Cell Line
GSE81404.POLR2A.GPCCi001-A_siATF3_siCSL.bed.gz	Embryonic	GPCCi001-A	0	sc-899	Cell Line
GSE32465.POLR2A.GM18891.bed.gz	Blood / Immune	GM18891	0	MMS-126R	Cell Line
GSE32465.POLR2A.GM18878.bed.gz	Blood / Immune	GM18878	0	MMS-126R	Cell Line
GSE99402.POLR2A.GM15850_LCLs-FRDA_Syn-TEF1.bed.gz	Blood / Immune	GM15850	0	Diagenode C15100055	Cell Line
GSE99402.POLR2A.GM15850_LCLs-FRDA_DMSO.bed.gz	Blood / Immune	GM15850	0	Diagenode C15100055	Cell Line
GSE99402.POLR2A.GM15850_LCLs-FRDA_PA1_JQ1.bed.gz	Blood / Immune	GM15850	0	Diagenode C15100055	Cell Line
ENCSR000BHZ.POLR2A.GM12892.bed.gz	Blood / Immune	GM12892	0	MMS-126R	Cell Line
GSE32465.POLR2A.GM12892.bed.gz	Blood / Immune	GM12892	0	MMS-126R	Cell Line
ENCSR000BIK.POLR2A.GM12891.bed.gz	Blood / Immune	GM12891	0	MMS-126R	Cell Line
GSE32465.POLR2A.GM12878.bed.gz	Blood / Immune	GM12878	0	MMS-126R	Cell Line
ENCSR000DKT.POLR2A.GM12878.bed.gz	Blood / Immune	GM12878	0	MMS-126R	Cell Line
GSE58253.POLR2A.GM00739.bed.gz	Skin	GM00739	0	sc-899	Cell Line
GSE87562.POLR2A.GM00739_UV_1d.bed.gz	Skin	GM00739	0	sc-9001	Cell Line
GSE58253.POLR2A.GM00739_CSB.bed.gz	Skin	GM00739	0	sc-899	Cell Line
GSE76147.POLR2A.GEN2-2_DMSO.bed.gz	Blood / Immune	GEN2-2	1	MMS-126R	Cancer Cell Line
GSE74520.POLR2A.GBM528.bed.gz	Brain / Nervous	GBM528	1	sc-899	Cancer Cell Line
GSE74520.POLR2A.GBM528_IC.bed.gz	Brain / Nervous	GBM528	1	sc-899	Cancer Cell Line
GSE74520.POLR2A.GBM3565_IC.bed.gz	Brain / Nervous	GBM3565	1	sc-899	Cancer Cell Line
GSE74520.POLR2A.GBM3565.bed.gz	Brain / Nervous	GBM3565	1	sc-899	Cancer Cell Line
ENCSR097EEA.POLR2A.gastroesophageal-sphincter.bed.gz	Digestive	gastroesophageal-sphincter	0	Biolegend 920102	Tissue
ENCSR091CSG.POLR2A.gastroesophageal-sphincter.bed.gz	Digestive	gastroesophageal-sphincter	0	Biolegend 920102	Tissue
ENCSR414TPL.POLR2A.gastroesophageal-sphincter.bed.gz	Digestive	gastroesophageal-sphincter	0	Biolegend 664906	Tissue
ENCSR367UUC.POLR2A.gastroesophageal-sphincter.bed.gz	Digestive	gastroesophageal-sphincter	0	Biolegend 920102	Tissue
ENCSR103UPR.POLR2A.gastrocnemius-medialis.bed.gz	Musculoskeletal	gastrocnemius-medialis	0	Biolegend 920102	Tissue
ENCSR414SWG.POLR2A.gastrocnemius-medialis.bed.gz	Musculoskeletal	gastrocnemius-medialis	0	Biolegend 920102	Tissue
GSE65381.POLR2A.G-401.bed.gz	Kidney	G-401	1	Not specified	Cancer Cell Line
GSE111481.POLR2A.FL-HSPC.bed.gz	Liver	FL-HSPC	0	Biolegend 664906	Cell Line
GSE86981.POLR2A.fetal-retinal-tissue-23.bed.gz	Brain / Nervous	fetal-retinal-tissue-23	0	ab5095	Tissue
GSE86981.POLR2A.fetal-retinal-tissue-20.bed.gz	Brain / Nervous	fetal-retinal-tissue-20	0	ab5095	Tissue
GSE86981.POLR2A.fetal-retinal-tissue-15.bed.gz	Brain / Nervous	fetal-retinal-tissue-15	0	ab5095	Tissue
GSE86981.POLR2A.fetal-retinal-tissue-13.bed.gz	Brain / Nervous	fetal-retinal-tissue-13	0	ab5095	Tissue
GSE97033.POLR2A.F2-FiPSCs.bed.gz	Embryonic	F2-FiPSCs	0	Milipore 05-952	Cell Line
GSE97033.POLR2A.F2-FBs.bed.gz	Cardiovascular	F2-FBs	0	Milipore 05-952	Cell Line
GSE97033.POLR2A.F2-EiPSCs.bed.gz	Embryonic	F2-EiPSCs	0	Milipore 05-952	Cell Line
GSE97033.POLR2A.F2-ECs.bed.gz	Cardiovascular	F2-ECs	0	Milipore 05-952	Cell Line
GSE97033.POLR2A.F2-CPCs.bed.gz	Cardiovascular	F2-CPCs	0	Milipore 05-952	Cell Line
GSE97033.POLR2A.F2-CiPSCs.bed.gz	Embryonic	F2-CiPSCs	0	Milipore 05-952	Cell Line
GSE97033.POLR2A.F1-FiPSCs.bed.gz	Embryonic	F1-FiPSCs	0	Milipore 05-952	Cell Line
GSE97033.POLR2A.F1-FBs.bed.gz	Cardiovascular	F1-FBs	0	Milipore 05-952	Cell Line
GSE97033.POLR2A.F1-EiPSCs.bed.gz	Embryonic	F1-EiPSCs	0	Milipore 05-952	Cell Line
GSE97033.POLR2A.F1-ECs.bed.gz	Cardiovascular	F1-ECs	0	Milipore 05-952	Cell Line
GSE97033.POLR2A.F1-CPCs.bed.gz	Cardiovascular	F1-CPCs	0	Milipore 05-952	Cell Line
GSE97033.POLR2A.F1-CiPSCs.bed.gz	Embryonic	F1-CiPSCs	0	Milipore 05-952	Cell Line
GSE87324.POLR2A.EWS-502.bed.gz	Musculoskeletal	EWS-502	1	Qiagen, Cat# GAH-111	Cancer Cell Line
GSE87324.POLR2A.EWS-502_Etoposide.bed.gz	Musculoskeletal	EWS-502	1	Qiagen, Cat# GAH-111	Cancer Cell Line
ENCSR147PYL.POLR2A.esophagus-squamous-epithelium.bed.gz	Digestive	esophagus-squamous-epithelium	0	Biolegend 664906	Tissue
ENCSR156UQO.POLR2A.esophagus-squamous-epithelium.bed.gz	Digestive	esophagus-squamous-epithelium	0	Biolegend 920102	Tissue
ENCSR877OYD.POLR2A.esophagus-squamous-epithelium.bed.gz	Digestive	esophagus-squamous-epithelium	0	Biolegend 920102	Tissue
ENCSR922GUA.POLR2A.esophagus-muscularis-mucosa.bed.gz	Digestive	esophagus-muscularis-mucosa	0	Biolegend 920102	Tissue
GSE125753.POLR2A.Erythroid.bed.gz	Blood / Immune	Erythroid	0	sc-9001	Cell Line
GSE102584.POLR2A.erythroblasts_GC-1.bed.gz	Blood / Immune	erythroblast	0	sc-899	Cell Line
ENCSR000EXO.POLR2A.erythroblast.bed.gz	Blood / Immune	erythroblast	0	MMS-126R	Cell Line
GSE67382.POLR2A.Epidermal-keratinocytes_kobrg1-brm.bed.gz	Skin	Epidermal-keratinocytes	0	Milipore 05-623	Cell Line
GSE67382.POLR2A.Epidermal-keratinocytes_ctrl.bed.gz	Skin	Epidermal-keratinocytes	0	Milipore 05-623	Cell Line
ENCSR000BQB.POLR2A.endothelial-cell-of-umbilical-vein.bed.gz	Cardiovascular	endothelial-cell-of-umbilical-vein	0	MMS-126R	Tissue
ENCSR000EFB.POLR2A.endothelial-cell-of-umbilical-vein.bed.gz	Cardiovascular	endothelial-cell-of-umbilical-vein	0	MMS-126R	Tissue
ENCSR000DLV.POLR2A.endothelial-cell-of-umbilical-vein.bed.gz	Cardiovascular	endothelial-cell-of-umbilical-vein	0	MMS-126R	Tissue
GSE81213.POLR2A.endometrioid_adenocarcinoma.bed.gz	Reproductive F	endometrioid	0	ab5408	Tissue
GSE32465.POLR2A.ECC-1_DMSO_0-02pct_v041610-2.bed.gz	Reproductive F	ECC-1	0	MMS-126R	Cell Line
GSE97527.POLR2A.DLD-1_PAF1-AID_Auxin_4h.bed.gz	Digestive	DLD-1	1	CST #14958	Cancer Cell Line
GSE97527.POLR2A.DLD-1.bed.gz	Digestive	DLD-1	1	CST #14958	Cancer Cell Line
GSE97527.POLR2A.DLD-1_Auxin_4h.bed.gz	Digestive	DLD-1	1	CST #14958	Cancer Cell Line
GSE97527.POLR2A.DLD-1_PAF1-AID.bed.gz	Digestive	DLD-1	1	CST #14958	Cancer Cell Line
GSE97527.POLR2A.DLD-1_PAF1-AID_Auxin_1h.bed.gz	Digestive	DLD-1	1	CST #14958	Cancer Cell Line
GSE53601.POLR2A.DLBCL-LY1_dmso.bed.gz	Blood / Immune	DLBCL-LY1	1	sc-899	Cancer Cell Line
GSE53601.POLR2A.DLBCL-LY1_jq1.bed.gz	Blood / Immune	DLBCL-LY1	1	sc-899	Cancer Cell Line
GSE32692.POLR2A.D54.bed.gz	Brain / Nervous	D54	1	MMS-126R	Cancer Cell Line
GSE108025.POLR2A.CRL-7250_shRNA-SS18.bed.gz	Skin	CRL-7250	0	Diagenode 15200004	Cell Line
GSE108025.POLR2A.CRL-7250_shRNA-SS18-SSX.bed.gz	Skin	CRL-7250	0	Diagenode 15200004	Cell Line
GSE89404.POLR2A.CD4-T-cells-naive.bed.gz	Blood / Immune	CD4-T-cells-naive	0	Active Motif 39097	Cell Line
GSE89404.POLR2A.CD4-T-cells-effector-memory.bed.gz	Blood / Immune	CD4-T-cells-effector-memory	0	Active Motif 39097	Cell Line
GSE89404.POLR2A.CD4-T-cells-central-memory.bed.gz	Blood / Immune	CD4-T-cells-central-memory	0	Active Motif 39097	Cell Line
GSE138084.POLR2A.CD4-plus-T-cells_IBET.bed.gz	Blood / Immune	CD4-plus-T-cells	0	Milipore 05-623	Cell Line
GSE138084.POLR2A.CD4-plus-T-cells_BD2.bed.gz	Blood / Immune	CD4-plus-T-cells	0	Milipore 05-623	Cell Line
GSE138084.POLR2A.CD4-plus-T-cells_DMSO.bed.gz	Blood / Immune	CD4-plus-T-cells	0	Milipore 05-623	Cell Line
GSE62482.POLR2A.CD4-plus-T-cells_th1.bed.gz	Blood / Immune	CD4-plus-T-cells	0	sc-899	Cell Line
GSE138084.POLR2A.CD4-plus-T-cells_BD1.bed.gz	Blood / Immune	CD4-plus-T-cells	0	Milipore 05-623	Cell Line
GSE33281.POLR2A.CD4-plus.bed.gz	Blood / Immune	CD4-plus	0	ab5408	Cell Line
GSE33281.POLR2A.CD4-plus_jq1.bed.gz	Blood / Immune	CD4-plus	0	ab5408	Cell Line
GSE132807.POLR2A.Calu-3.bed.gz	Respiratory	Calu-3	1	CST #14958	Cancer Cell Line
GSE97326.POLR2A.CAL-51.bed.gz	Breast	CAL-51	1	Not specified	Cancer Cell Line
GSE132807.POLR2A.Caco-2.bed.gz	Digestive	Caco-2	1	CST #14958	Cancer Cell Line
GSE152559.POLR2A.BT-549_woGlc.bed.gz	Breast	BT-549	1	CST #14958	Cancer Cell Line
GSE124657.POLR2A.BT-549_PTEN.bed.gz	Breast	BT-549	1	CST #14958	Cancer Cell Line
GSE124657.POLR2A.BT-549_PTEN_TET.bed.gz	Breast	BT-549	1	CST #14958	Cancer Cell Line
GSE152559.POLR2A.BT-549.bed.gz	Breast	BT-549	1	CST #14958	Cancer Cell Line
GSE152559.POLR2A.BT-549_PTEN.bed.gz	Breast	BT-549	1	CST #14958	Cancer Cell Line
GSE152559.POLR2A.BT-549_PTEN_woGlc.bed.gz	Breast	BT-549	1	CST #14958	Cancer Cell Line
GSE124657.POLR2A.BT-549.bed.gz	Breast	BT-549	1	CST #14958	Cancer Cell Line
GSE86511.POLR2A.BT-168.bed.gz	Brain / Nervous	BT-168	1	sc-899	Cancer Cell Line
GSE86511.POLR2A.BT-168_DOX.bed.gz	Brain / Nervous	BT-168	1	sc-899	Cancer Cell Line
ENCSR299CAV.POLR2A.breast-epithelium.bed.gz	Breast	breast-epithelium	0	Biolegend 920102	Tissue
ENCSR304IVU.POLR2A.breast-epithelium.bed.gz	Breast	breast-epithelium	0	Biolegend 920102	Tissue
ENCSR610EFT.POLR2A.body-of-pancreas.bed.gz	Pancreas	body-of-pancreas	0	Biolegend 920102	Tissue
ENCSR517FVL.POLR2A.body-of-pancreas.bed.gz	Pancreas	body-of-pancreas	0	MMS-126R	Tissue
ENCSR055WBT.POLR2A.body-of-pancreas.bed.gz	Pancreas	body-of-pancreas	0	MMS-126R	Tissue
ENCSR979DMN.POLR2A.body-of-pancreas.bed.gz	Pancreas	body-of-pancreas	0	Biolegend 920102	Tissue
GSE86154.POLR2A.BJAB.bed.gz	Blood / Immune	BJAB	1	MMS-126R	Cancer Cell Line
GSE36578.POLR2A.BGO3_activin_0h.bed.gz	Embryonic	BGO3	0	MMS-126R	Cell Line
GSE36578.POLR2A.BGO3_activin_2h.bed.gz	Embryonic	BGO3	0	MMS-126R	Cell Line
GSE36578.POLR2A.BGO3.bed.gz	Embryonic	BGO3	0	MMS-126R	Cell Line
GSE79803.POLR2A.BEAS-2B_veh.bed.gz	Respiratory	BEAS-2B	0	Biolegend 920102	Cell Line
GSE79803.POLR2A.BEAS-2B_dex_tnf.bed.gz	Respiratory	BEAS-2B	0	Biolegend 920102	Cell Line
GSE79803.POLR2A.BEAS-2B_tnf.bed.gz	Respiratory	BEAS-2B	0	Biolegend 920102	Cell Line
GSE79803.POLR2A.BEAS-2B_dex.bed.gz	Respiratory	BEAS-2B	0	Biolegend 920102	Cell Line
GSE80151.POLR2A.BE2-C.bed.gz	Brain / Nervous	BE2-C	1	sc-899	Cancer Cell Line
GSE52421.POLR2A.BCBL-1.bed.gz	Blood / Immune	BCBL-1	1	sc-899	Cancer Cell Line
GSE109411.POLR2A.B-CLL_1.bed.gz	Blood / Immune	B-CLL	1	Active Motif 39097	Cancer Cell Line
GSE109411.POLR2A.B-CLL_3.bed.gz	Blood / Immune	B-CLL	1	Active Motif 39097	Cancer Cell Line
GSE109411.POLR2A.B-CLL_2.bed.gz	Blood / Immune	B-CLL	1	Active Motif 39097	Cancer Cell Line
GSE109411.POLR2A.B-CLL_CpGoligo_4h_BETinh_3.bed.gz	Blood / Immune	B-CLL	1	Active Motif 39097	Cancer Cell Line
GSE109411.POLR2A.B-CLL_CpGoligo_4h_1.bed.gz	Blood / Immune	B-CLL	1	Active Motif 39097	Cancer Cell Line
GSE109411.POLR2A.B-CLL_4.bed.gz	Blood / Immune	B-CLL	1	Active Motif 39097	Cancer Cell Line
GSE109411.POLR2A.B-CLL_CpGoligo_4h_3.bed.gz	Blood / Immune	B-CLL	1	Active Motif 39097	Cancer Cell Line
GSE109411.POLR2A.B-CLL_CpGoligo_4h_4.bed.gz	Blood / Immune	B-CLL	1	Active Motif 39097	Cancer Cell Line
GSE109411.POLR2A.B-CLL_CpGoligo_4h_BETinh_4.bed.gz	Blood / Immune	B-CLL	1	Active Motif 39097	Cancer Cell Line
GSE109411.POLR2A.B-CLL_CpGoligo_4h_2.bed.gz	Blood / Immune	B-CLL	1	Active Motif 39097	Cancer Cell Line
GSE109411.POLR2A.B-CLL_CpGoligo_4h_BETinh_2.bed.gz	Blood / Immune	B-CLL	1	Active Motif 39097	Cancer Cell Line
GSE109411.POLR2A.B-CLL_CpGoligo_4h_BETinh_1.bed.gz	Blood / Immune	B-CLL	1	Active Motif 39097	Cancer Cell Line
ENCSR412QGD.POLR2A.adrenal-gland.bed.gz	Endocrine	adrenal-gland	0	Biolegend 920102	Tissue
ENCSR031KWR.POLR2A.adrenal-gland.bed.gz	Endocrine	adrenal-gland	0	Biolegend 920102	Tissue
GSE51169.POLR2A.AC16_veh.bed.gz	Cardiovascular	AC16	0	sc-899	Cell Line
GSE51169.POLR2A.AC16_tnfa.bed.gz	Cardiovascular	AC16	0	sc-899	Cell Line
GSE32465.POLR2A.A-549_dex.bed.gz	Respiratory	A-549	1	MMS-126R	Cancer Cell Line
GSE113497.POLR2A.A-549_siCtrl.bed.gz	Respiratory	A-549	1	Active Motif 39097	Cancer Cell Line
GSE113497.POLR2A.A-549_siNfr2.bed.gz	Respiratory	A-549	1	Active Motif 39097	Cancer Cell Line
GSE32465.POLR2A.A-549_etoh.bed.gz	Respiratory	A-549	1	MMS-126R	Cancer Cell Line
GSE33213.POLR2A.A-549.bed.gz	Respiratory	A-549	1	MMS-126R	Cancer Cell Line
ENCSR000DMZ.POLR2A.A-549.bed.gz	Respiratory	A-549	1	MMS-126R	Cancer Cell Line
ENCSR000BHH.POLR2A.A-549_ethanol_0-02-percent_1-hour.bed.gz	Respiratory	A-549	1	MMS-126R	Cancer Cell Line
ENCSR000BHI.POLR2A.A-549_dexamethasone_100-nM_1-hour.bed.gz	Respiratory	A-549	1	MMS-126R	Cancer Cell Line
GSE149929.POLR2A.A-375_EV.bed.gz	Skin	A-375	1	Novus Biologicals C15200004	Cancer Cell Line
GSE149929.POLR2A.A-375_PRL3.bed.gz	Skin	A-375	1	Novus Biologicals C15200004	Cancer Cell Line
GSE68052.POLR2A.A-375_DMSO.bed.gz	Skin	A-375	1	Not specified	Cancer Cell Line
GSE68052.POLR2A.A-375_A771726.bed.gz	Skin	A-375	1	Not specified	Cancer Cell Line
GSE72800.POLR2A.21NT.bed.gz	Breast	21NT	1	Schroeder et al Genes Dev. 14:2435, 2000	Cancer Cell Line
GSE132807.POLR2A.16HBE14o-.bed.gz	Respiratory	16HBE14o-	0	CST #14958	Cell Line
GSE132233.POLR2A.143B_E9.bed.gz	Musculoskeletal	143B	1	Biolegend 664906	Cancer Cell Line
GSE132233.POLR2A.143B_DMSO.bed.gz	Musculoskeletal	143B	1	Biolegend 664906	Cancer Cell Line
GSE99256.POLR2A.HMLE-S4_DOX.bed.gz	Breast	HMLE-S4	0	Proteogenix PB-7C2	Cell Line
GSE81404.POLR2A.GPCCi001-A.bed.gz	Embryonic	GPCCi001-A	0	sc-899	Cell Line
GSE39879.POLR2A.LNCaP_1f5_dht.bed.gz	Reproductive M	LNCaP	1	sc-899	Cancer Cell Line
GSE90554.POLR2A.U2OS_p38iUV-5.bed.gz	Musculoskeletal	U2OS	1	sc-899	Cancer Cell Line
GSE72714.POLR2A.LNCaP-C4-2B_sr2211_24h.bed.gz	Reproductive M	LNCaP	1	sc-899	Cancer Cell Line
GSE33128.POLR2A.IMR-90.bed.gz	Respiratory	IMR-90	0	Not specified	Cell Line
GSE110566.POLR2A.HL-60_TPA.bed.gz	Blood / Immune	HL-60	1	sc-899	Cancer Cell Line
GSE117701.POLR2A.HeLa.bed.gz	Reproductive F	HeLa	1	sc-899	Cancer Cell Line
ENCSR038YKU.POLR2A.stomach.bed.gz	Digestive	stomach	0	Biolegend 920102	Tissue
GSE78957.POLR2A.SH-EP-NMYCER_TF3C5dep_4-OHT_DOX.bed.gz	Brain / Nervous	SH-EP-NMYCER	1	MMS-126R	Cancer Cell Line
GSE93931.POLR2A.HeLa_flavo_40min_PJ34_20min.bed.gz	Reproductive F	HeLa	1	sc-899	Cancer Cell Line
GSE78957.POLR2A.SH-EP-NMYCER_TF3C5dep_EtOH_DOX.bed.gz	Brain / Nervous	SH-EP-NMYCER	1	MMS-126R	Cancer Cell Line
GSE30895.POLR2A.HeLa_spliceostatina.bed.gz	Reproductive F	HeLa	1	Schroeder et al Genes Dev. 14:2435, 2000	Cancer Cell Line
GSE93931.POLR2A.HeLa.bed.gz	Reproductive F	HeLa	1	sc-899	Cancer Cell Line
GSE93931.POLR2A.HeLa_H2O2_30min.bed.gz	Reproductive F	HeLa	1	sc-899	Cancer Cell Line
GSE81404.POLR2A.GPCCi001-A_siCSL.bed.gz	Embryonic	GPCCi001-A	0	sc-899	Cell Line
GSE117006.POLR2A.HCT-116_DRB_NaCl_10min.bed.gz	Digestive	HCT-116	1	Schroeder et al Genes Dev. 14:2435, 2000	Cancer Cell Line
GSE108173.POLR2A.HeLa-S3_synchronized.bed.gz	Reproductive F	HeLa-S3	1	ab817	Cancer Cell Line
GSE57498.POLR2A.MCF-7.bed.gz	Breast	MCF-7	1	ab817	Cancer Cell Line
GSE93931.POLR2A.HeLa_flavo_1h_H2O2_100min.bed.gz	Reproductive F	HeLa	1	sc-899	Cancer Cell Line
GSE76147.POLR2A.CAL-1_JQ1.bed.gz	Skin	CAL-1	1	MMS-126R	Cancer Cell Line
GSE93931.POLR2A.HeLa_flavo_40min_DMSO_20min.bed.gz	Reproductive F	HeLa	1	sc-899	Cancer Cell Line
GSE100266.POLR2A.J-Lat_Clone-A72_JQ1_1.bed.gz	Blood / Immune	J-Lat	1	sc-899	Cancer Cell Line
GSE87562.POLR2A.GM00739_UV_0h.bed.gz	Skin	GM00739	0	sc-9001	Cell Line
GSE117006.POLR2A.HCT-116_M12_1d_NaCl_10min.bed.gz	Digestive	HCT-116	1	Schroeder et al Genes Dev. 14:2435, 2000	Cancer Cell Line
GSE80728.POLR2A.MCF-7_E2.bed.gz	Breast	MCF-7	1	Milipore 05-623	Cancer Cell Line
GSE93030.POLR2A.HUVEC-C_modifiedRNA_ETS1.bed.gz	Cardiovascular	HUVEC-C	0	Milipore 05-623	Cell Line
GSE63149.POLR2A.HL-60_TPA.bed.gz	Blood / Immune	HL-60	1	sc-899	Cancer Cell Line
GSE39879.POLR2A.LNCaP_1f5_dex.bed.gz	Reproductive M	LNCaP	1	sc-899	Cancer Cell Line
GSE59691.POLR2A.IMR-90_mock.bed.gz	Respiratory	IMR-90	0	sc-899	Cell Line
GSE87562.POLR2A.GM00739_UV_8h.bed.gz	Skin	GM00739	0	sc-9001	Cell Line
GSE86511.POLR2A.U-87MG-ATCC_DOX.bed.gz	Brain / Nervous	U-87MG	1	sc-899	Cancer Cell Line
GSE99256.POLR2A.HMLE-S4.bed.gz	Breast	HMLE-S4	0	Proteogenix PB-7C2	Cell Line
GSE81404.POLR2A.GPCCi001-A_siATF3.bed.gz	Embryonic	GPCCi001-A	0	sc-899	Cell Line
GSE93931.POLR2A.HeLa_H2O2_100min.bed.gz	Reproductive F	HeLa	1	sc-899	Cancer Cell Line
ENCSR699ZGH.POLR2A.heart-left-ventricle.bed.gz	Cardiovascular	heart-left-ventricle	0	Biolegend 920102	Tissue
GSE114311.POLR2A.HEK293T_siG4.bed.gz	Kidney	HEK293T	0	Biolegend 664906	Cell Line
GSE114311.POLR2A.HEK293T.bed.gz	Kidney	HEK293T	0	Biolegend 664906	Cell Line
GSE76147.POLR2A.CAL-1_DMSO.bed.gz	Skin	CAL-1	1	MMS-126R	Cancer Cell Line
GSE118494.POLR2A.IMR-90_G.bed.gz	Respiratory	IMR-90	0	Not specified	Cell Line
GSE86556.POLR2A.HCT-116_MYCER_minusQ.bed.gz	Digestive	HCT-116	1	sc-899	Cancer Cell Line
