# Supplementary material for: Characterizing intergenic transcription at RNA polymerase II binding sites in normal and cancer tissues
Source: Cell Genom. 2023 Sep 29;3(10):100411. doi: 10.1016/j.xgen.2023.100411 (PMC10589727; doi:10.1016/j.xgen.2023.100411)
Supplement: Table S2. ENCODE accession IDs for ATAC and H3K27ac, related to STAR Methods [file mmc3.xlsx]

## Sheet: Table_S2-ENCODE_accession_ids_A
ENCODE accession ids for ATAC and H3K27ac
ENCODE ID	Tissue	Sequencing method
ENCFF169GLM	Heart left ventricle	ATAC-seq
ENCFF677BPI	T-cell	ATAC-seq
ENCFF556YQA	Left lobe of liver	ATAC-seq
ENCFF962IUZ	Heart left ventricle	H3K27Ac ChIP-seq
ENCFF750GKW	T-cell	H3K27Ac ChIP-seq
ENCFF611FWS	Left lobe of liver	H3K27Ac ChIP-seq
