# Supplementary material for: Characterizing intergenic transcription at RNA polymerase II binding sites in normal and cancer tissues
Source: Cell Genom. 2023 Sep 29;3(10):100411. doi: 10.1016/j.xgen.2023.100411 (PMC10589727; doi:10.1016/j.xgen.2023.100411)
Supplement: Data S1. RNAPII consensus in BED format, related to STAR Methods — This is a BED 9 format, a commonly used tab-delimited file format in genomics and bioinformatics. It is primarily used to represent genomic interval data, such as gene annotations, DNA binding sites, and other genomic features. The format comprises nine mandatory columns, each providing specific information about the genomic region being described. Col 1 Chromosome: The name of the chromosome where the RNAPII consensus is located. Col 2 Start: The starting position of the RNAPII consensus, using a 0-based coordinate system (i.e., the first position is labeled as 0). Col 3 End: The ending position of the RNAPII consensus. Col 4 Name: The nomenclature corresponds to the regulatory genome annotation linked to the respective RNAPII consensus (e.g., Enhancer-like), followed by the corresponding biotype (e.g., Breast). Several genomic annotations may be linked to a single RNAPII consensus (combined using "/"). A biotype can be succeeded by "?" or "??", signifying situations where the biotype association from the Figure 3B clusters and GO enrichment remains uncertain (due to manual curation). Col 5 Score: A numerical value representing the number of aggregated RNAPII peaks. Col 6 Strand: Not stranded ".". Col 7 Thick Start: The starting position of the feature’s "thick" region, used to display the highest point that aggregate the RNAPII consensus. Col 8 Thick End: The ending position of the feature’s "thick" region. Col 9 Item RGB: A comma-separated triplet of red, green, and blue color values (0–255) following Figure 1E colors convention. [file mmc6.zip]

Archive with 3 entries (2 files):
- File_S1_RNAPII_consensuses_annotated.bed
- __MACOSX/
- __MACOSX/._File_S1_RNAPII_consensuses_annotated.bed
