# Supplementary material for: Characterizing intergenic transcription at RNA polymerase II binding sites in normal and cancer tissues
Source: Cell Genom. 2023 Sep 29;3(10):100411. doi: 10.1016/j.xgen.2023.100411 (PMC10589727; doi:10.1016/j.xgen.2023.100411)
Supplement: Data S1. RNAPII consensus in BED format, related to STAR Methods — This is a BED 9 format, a commonly used tab-delimited file format in genomics and bioinformatics. It is primarily used to represent genomic interval data, such as gene annotations, DNA binding sites, and other genomic features. The format comprises nine mandatory columns, each providing specific information about the genomic region being described. Col 1 Chromosome: The name of the chromosome where the RNAPII consensus is located. Col 2 Start: The starting position of the RNAPII consensus, using a 0-based coordinate system (i.e., the first position is labeled as 0). Col 3 End: The ending position of the RNAPII consensus. Col 4 Name: The nomenclature corresponds to the regulatory genome annotation linked to the respective RNAPII consensus (e.g., Enhancer-like), followed by the corresponding biotype (e.g., Breast). Several genomic annotations may be linked to a single RNAPII consensus (combined using "/"). A biotype can be succeeded by "?" or "??", signifying situations where the biotype association from the Figure 3B clusters and GO enrichment remains uncertain (due to manual curation). Col 5 Score: A numerical value representing the number of aggregated RNAPII peaks. Col 6 Strand: Not stranded ".". Col 7 Thick Start: The starting position of the feature’s "thick" region, used to display the highest point that aggregate the RNAPII consensus. Col 8 Thick End: The ending position of the feature’s "thick" region. Col 9 Item RGB: A comma-separated triplet of red, green, and blue color values (0–255) following Figure 1E colors convention. [file mmc6.zip › File_S1_RNAPII_consensuses_annotated.bed]

chr1	898780	898993	Enhancer-like;Breast	5	.	898893	898894	255,0,0
chr1	899338	899846	Enhancer-like;Breast??	3	.	899592	899593	255,0,0
chr1	899870	900161	Enhancer-like;Breast??	2	.	900081	900082	255,0,0
chr1	901417	902106	Promoter-like/LNC-like/Enhancer-like;Embryo/Kidney	7	.	901791	901792	255,140,26
chr1	902106	902619	LNC-like/Enhancer-like;Neural?	3	.	902308	902309	0,153,0
chr1	902722	903139	LNC-like/Enhancer-like;Embryo/Kidney	2	.	903016	903017	0,153,0
chr1	922071	922518	Promoter-like/LNC-like/Enhancer-like;Ubiquitous	4	.	922306	922307	255,140,26
chr1	922543	922897	Promoter-like/LNC-like/Enhancer-like;Endocervix	3	.	922709	922710	255,140,26
chr1	983207	983482	Enhancer-like;Embryo/Kidney	4	.	983324	983325	255,0,0
chr1	983683	984013	Enhancer-like;Breast	15	.	983892	983893	255,0,0
chr1	984013	984216	Enhancer-like;Ubiquitous	11	.	984110	984111	255,0,0
chr1	984216	984641	Enhancer-like;Ubiquitous	31	.	984379	984380	255,0,0
chr1	984727	984965	Enhancer-like;Ubiquitous?	2	.	984793	984794	255,0,0
chr1	985070	985717	Regulatory;Ubiquitous	17	.	985438	985439	191,0,255
chr1	985717	986018	Regulatory;Colon??	3	.	985874	985875	191,0,255
chr1	986297	986967	Unannotated;Ubiquitous	11	.	986609	986610	166,166,166
chr1	987065	987435	Unannotated;Ubiquitous?	2	.	987261	987262	166,166,166
chr1	987481	987797	LNC-like;Ubiquitous?	5	.	987645	987646	0,153,0
chr1	987826	988424	LNC-like;Colon??	8	.	988099	988100	0,153,0
chr1	988449	988963	LNC-like;Colon??	5	.	988675	988676	0,153,0
chr1	989532	990106	Promoter-like/LNC-like;Ubiquitous	15	.	989765	989766	255,140,26
chr1	990302	990842	Promoter-like/LNC-like/Enhancer-like;Ubiquitous?	6	.	990621	990622	255,140,26
chr1	990842	991174	Promoter-like/LNC-like/Enhancer-like;Ubiquitous?	6	.	991069	991070	255,140,26
chr1	991174	991550	Enhancer-like;Embryo/Kidney	4	.	991279	991280	255,0,0
chr1	991676	992295	Enhancer-like;Ubiquitous	20	.	992008	992009	255,0,0
chr1	992386	993008	Enhancer-like;Ubiquitous	15	.	992674	992675	255,0,0
chr1	993008	994094	Enhancer-like/Gene_tail;Ubiquitous	78	.	993528	993529	255,0,0
chr1	994255	994548	Enhancer-like/Gene_tail;Ubiquitous	2	.	994376	994377	255,0,0
chr1	994611	994950	Promoter-like/LNC-like/Enhancer-like/Gene_tail;Breast	3	.	994779	994780	255,140,26
chr1	1016243	1016737	Enhancer-like/Gene_tail;Ubiquitous	17	.	1016548	1016549	255,0,0
chr1	1016737	1017307	Enhancer-like/Gene_tail;Solid_tissue	13	.	1016945	1016946	255,0,0
chr1	1017458	1017702	Enhancer-like/Gene_tail;Liver	5	.	1017556	1017557	255,0,0
chr1	1057149	1057607	Gene_tail;Solid_tissue	18	.	1057355	1057356	166,166,166
chr1	1058022	1058341	Enhancer-like/Gene_tail;Colon??	13	.	1058234	1058235	255,0,0
chr1	1058341	1058707	Enhancer-like/Gene_tail;Myeloid/Erythroid	34	.	1058502	1058503	255,0,0
chr1	1079241	1079857	Enhancer-like/Gene_tail;Ubiquitous	328	.	1079674	1079675	255,0,0
chr1	1079857	1080056	Enhancer-like/Gene_tail;Ubiquitous	96	.	1079935	1079936	255,0,0
chr1	1080056	1080735	Enhancer-like/Gene_tail;Ubiquitous	313	.	1080258	1080259	255,0,0
chr1	1117376	1117802	Enhancer-like;Lymphoid	3	.	1117608	1117609	255,0,0
chr1	1121149	1121516	Enhancer-like;Retina/Nervous	2	.	1121401	1121402	255,0,0
chr1	1121917	1122639	Enhancer-like;Ubiquitous	69	.	1122340	1122341	255,0,0
chr1	1123129	1123458	Enhancer-like;Digestive??	3	.	1123304	1123305	255,0,0
chr1	1123458	1123708	Enhancer-like;Myeloid?	4	.	1123615	1123616	255,0,0
chr1	1123708	1123950	Enhancer-like;Retina/Nervous	4	.	1123805	1123806	255,0,0
chr1	1124150	1124317	Enhancer-like;Breast??	2	.	1124200	1124201	255,0,0
chr1	1124320	1124687	Enhancer-like;Breast??	5	.	1124487	1124488	255,0,0
chr1	1124687	1125223	Enhancer-like;Breast	44	.	1124986	1124987	255,0,0
chr1	1125223	1125794	Enhancer-like;Solid_tissue	17	.	1125419	1125420	255,0,0
chr1	1126026	1126274	Enhancer-like;Liver	2	.	1126150	1126151	255,0,0
chr1	1127056	1127570	Enhancer-like;Liver	3	.	1127353	1127354	255,0,0
chr1	1127595	1128009	Enhancer-like;Retina/Nervous	3	.	1127846	1127847	255,0,0
chr1	1128247	1128480	Enhancer-like;Stromal/Fibroblast?	2	.	1128421	1128422	255,0,0
chr1	1128480	1128816	Enhancer-like;Liver	12	.	1128682	1128683	255,0,0
chr1	1128816	1129201	Enhancer-like;Solid_tissue	13	.	1128940	1128941	255,0,0
chr1	1129229	1129827	Enhancer-like;Pancreas	3	.	1129507	1129508	255,0,0
chr1	1129913	1130689	Enhancer-like;Liver	14	.	1130395	1130396	255,0,0
chr1	1131124	1131468	Enhancer-like;Liver	2	.	1131344	1131345	255,0,0
chr1	1132016	1132356	Enhancer-like;Retina/Nervous	3	.	1132170	1132171	255,0,0
chr1	1132356	1133116	Enhancer-like;Breast	56	.	1132756	1132757	255,0,0
chr1	1133121	1133845	Enhancer-like;Solid_tissue	17	.	1133523	1133524	255,0,0
chr1	1134287	1134767	Enhancer-like;Monocyte?	3	.	1134609	1134610	255,0,0
chr1	1134977	1135415	Enhancer-like;Myeloid/Erythroid	4	.	1135200	1135201	255,0,0
chr1	1145072	1145450	Enhancer-like;Liver	7	.	1145229	1145230	255,0,0
chr1	1145518	1146119	Enhancer-like;Lymphoid	5	.	1145804	1145805	255,0,0
chr1	1146119	1146372	Enhancer-like;Retina/Nervous	2	.	1146257	1146258	255,0,0
chr1	1146635	1146983	Enhancer-like;Breast	6	.	1146776	1146777	255,0,0
chr1	1149829	1150571	Enhancer-like;Solid_tissue	17	.	1150260	1150261	255,0,0
chr1	1150868	1151275	Enhancer-like;Retina/Nervous	2	.	1151050	1151051	255,0,0
chr1	1151383	1151650	Enhancer-like;Retina/Nervous	3	.	1151508	1151509	255,0,0
chr1	1153943	1154251	Regulatory;Prostate	3	.	1154082	1154083	191,0,255
chr1	1156788	1157347	Promoter-like/LNC-like/Enhancer-like;Colon??	17	.	1157125	1157126	255,140,26
chr1	1157352	1157905	Promoter-like/LNC-like/Enhancer-like;Ubiquitous	573	.	1157663	1157664	255,140,26
chr1	1157905	1158473	Promoter-like/LNC-like/Enhancer-like;Ubiquitous	152	.	1158158	1158159	255,140,26
chr1	1158473	1158932	Promoter-like/LNC-like/Enhancer-like;Lymphoid	8	.	1158657	1158658	255,140,26
chr1	1159236	1159930	Promoter-like/LNC-like/Enhancer-like;Colon??	13	.	1159651	1159652	255,140,26
chr1	1160276	1160536	Promoter-like/LNC-like/Enhancer-like;Ubiquitous	2	.	1160417	1160418	255,140,26
chr1	1160536	1160909	LNC-like/Enhancer-like;Retina/Nervous	2	.	1160651	1160652	0,153,0
chr1	1160981	1161479	LNC-like/Enhancer-like;Ubiquitous	4	.	1161282	1161283	0,153,0
chr1	1161921	1162342	Promoter-like/LNC-like/Enhancer-like;Endometrium?	3	.	1162205	1162206	255,140,26
chr1	1162418	1162700	Promoter-like/LNC-like/Enhancer-like;Solid_tissue	4	.	1162594	1162595	255,140,26
chr1	1162700	1163327	Promoter-like/LNC-like/Enhancer-like;Ubiquitous	247	.	1162959	1162960	255,140,26
chr1	1163327	1163617	Promoter-like/LNC-like/Enhancer-like;Ubiquitous	10	.	1163495	1163496	255,140,26
chr1	1163617	1164012	Promoter-like/LNC-like/Enhancer-like;Ubiquitous	11	.	1163746	1163747	255,140,26
chr1	1164030	1164425	LNC-like/Enhancer-like;Ubiquitous	4	.	1164255	1164256	0,153,0
chr1	1164425	1164740	LNC-like/Enhancer-like;Breast??	14	.	1164614	1164615	0,153,0
chr1	1164740	1165293	LNC-like/Enhancer-like;Ubiquitous	57	.	1164931	1164932	0,153,0
chr1	1165293	1165730	LNC-like/Enhancer-like;Retina/Nervous	5	.	1165569	1165570	0,153,0
chr1	1165730	1166097	LNC-like/Enhancer-like;Breast??	7	.	1165903	1165904	0,153,0
chr1	1171627	1171974	LNC-like/Enhancer-like;Neural?	3	.	1171796	1171797	0,153,0
chr1	1198952	1199320	Enhancer-like/Gene_tail;Embryo/Kidney	3	.	1199134	1199135	255,0,0
chr1	1199322	1199756	Enhancer-like/Gene_tail;Embryo/Kidney	9	.	1199564	1199565	255,0,0
chr1	1199756	1200016	Enhancer-like/Gene_tail;Retina/Nervous	3	.	1199883	1199884	255,0,0
chr1	1200016	1200287	Enhancer-like/Gene_tail;Embryo/Kidney	5	.	1200157	1200158	255,0,0
chr1	1200287	1200480	Enhancer-like/Gene_tail;Ubiquitous?	2	.	1200335	1200336	255,0,0
chr1	1200521	1200877	Enhancer-like/Gene_tail;Myeloid?	6	.	1200749	1200750	255,0,0
chr1	1200877	1201216	Enhancer-like/Gene_tail;Myeloid/Erythroid	18	.	1201048	1201049	255,0,0
chr1	1201216	1201956	Enhancer-like/Gene_tail;Ubiquitous	246	.	1201568	1201569	255,0,0
chr1	1207955	1208400	Enhancer-like/Gene_tail;Monocyte?	54	.	1208289	1208290	255,0,0
chr1	1208400	1208764	Enhancer-like/Gene_tail;Ubiquitous	47	.	1208505	1208506	255,0,0
chr1	1208764	1209171	Enhancer-like/Gene_tail;T-cells	15	.	1209018	1209019	255,0,0
chr1	1209171	1209571	Enhancer-like/Gene_tail;Lymphoid	15	.	1209308	1209309	255,0,0
chr1	1215158	1215533	Enhancer-like/Gene_tail;Solid_tissue	8	.	1215356	1215357	255,0,0
chr1	1215533	1215877	Enhancer-like/Gene_tail;Endocervix	7	.	1215710	1215711	255,0,0
chr1	1236045	1236777	Enhancer-like/Gene_tail;Ubiquitous	91	.	1236464	1236465	255,0,0
chr1	1236777	1236918	Enhancer-like/Gene_tail;Immune/Macrophage	13	.	1236837	1236838	255,0,0
chr1	1236918	1237199	Enhancer-like/Gene_tail;Ubiquitous	40	.	1237070	1237071	255,0,0
chr1	1237199	1237569	Enhancer-like/Gene_tail;Ubiquitous	71	.	1237390	1237391	255,0,0
chr1	1237569	1237818	Enhancer-like/Gene_tail;Prostate	36	.	1237668	1237669	255,0,0
chr1	1237818	1238106	Enhancer-like/Gene_tail;Ubiquitous	40	.	1237959	1237960	255,0,0
chr1	1238106	1238676	Enhancer-like/Gene_tail;Ubiquitous	110	.	1238359	1238360	255,0,0
chr1	1238676	1238868	Enhancer-like/Gene_tail;Breast/Epithelial?	10	.	1238773	1238774	255,0,0
chr1	1238868	1239275	Enhancer-like/Gene_tail;Ubiquitous	31	.	1239065	1239066	255,0,0
chr1	1239275	1239588	Enhancer-like/Gene_tail;Retina/Nervous	19	.	1239455	1239456	255,0,0
chr1	1239588	1240068	Enhancer-like/Gene_tail;Ubiquitous	41	.	1239814	1239815	255,0,0
chr1	1240068	1240623	Enhancer-like/Gene_tail;Ubiquitous	29	.	1240285	1240286	255,0,0
chr1	1240687	1241410	Enhancer-like/Gene_tail;Prostate	48	.	1241019	1241020	255,0,0
chr1	1247743	1248206	Enhancer-like;Stromal/Fibroblast?	10	.	1247976	1247977	255,0,0
chr1	1329903	1330263	Enhancer-like/Gene_tail;Breast/Epithelial?	14	.	1330098	1330099	255,0,0
chr1	1351385	1351665	Regulatory/Gene_tail;Breast??	5	.	1351567	1351568	191,0,255
chr1	1363025	1363564	Unannotated;Embryo/Kidney	8	.	1363345	1363346	166,166,166
chr1	1364159	1364939	Enhancer-like;Ubiquitous	39	.	1364480	1364481	255,0,0
chr1	1365635	1366196	Regulatory;Ubiquitous	17	.	1366034	1366035	191,0,255
chr1	1366196	1366447	Regulatory;Ubiquitous	6	.	1366258	1366259	191,0,255
chr1	1366447	1367116	Regulatory;Ubiquitous	16	.	1366714	1366715	191,0,255
chr1	1367126	1367838	Regulatory;Ubiquitous	27	.	1367466	1367467	191,0,255
chr1	1368183	1368810	Gene_tail;Ubiquitous	20	.	1368453	1368454	166,166,166
chr1	1368896	1369270	Gene_tail;Ubiquitous	9	.	1369115	1369116	166,166,166
chr1	1369291	1369924	Regulatory/Gene_tail;Ubiquitous	32	.	1369595	1369596	191,0,255
chr1	1369928	1370390	Gene_tail;Ubiquitous	17	.	1370165	1370166	166,166,166
chr1	1370452	1370995	Enhancer-like/Gene_tail;Ubiquitous	78	.	1370851	1370852	255,0,0
chr1	1370995	1371294	Enhancer-like/Gene_tail;Ubiquitous	53	.	1371115	1371116	255,0,0
chr1	1371294	1371735	Enhancer-like/Gene_tail;Ubiquitous	79	.	1371542	1371543	255,0,0
chr1	1371735	1371991	Enhancer-like/Gene_tail;Ubiquitous	43	.	1371861	1371862	255,0,0
chr1	1371991	1372721	Enhancer-like/Gene_tail;Ubiquitous	95	.	1372212	1372213	255,0,0
chr1	1376584	1376815	LNC-like/Enhancer-like;Breast/Epithelial?	2	.	1376728	1376729	0,153,0
chr1	1376815	1377124	LNC-like/Enhancer-like;Lymphoid	7	.	1376973	1376974	0,153,0
chr1	1380267	1381300	Enhancer-like/Gene_tail;Ubiquitous	21	.	1380809	1380810	255,0,0
chr1	1381382	1381689	Promoter-like/LNC-like/Enhancer-like/Gene_tail;Embryo/Kidney	2	.	1381536	1381537	255,140,26
chr1	1382047	1382239	Promoter-like/LNC-like/Enhancer-like/Gene_tail;Breast??	2	.	1382149	1382150	255,140,26
chr1	1382774	1383192	Promoter-like/LNC-like/Gene_tail;Ubiquitous	29	.	1382969	1382970	255,140,26
chr1	1383192	1383741	Promoter-like/LNC-like/Gene_tail;Ubiquitous	26	.	1383449	1383450	255,140,26
chr1	1383741	1384426	Regulatory/Gene_tail;Ubiquitous	153	.	1384070	1384071	191,0,255
chr1	1411621	1411997	LNC-like/Enhancer-like;Stromal/Fibroblast?	12	.	1411809	1411810	0,153,0
chr1	1412044	1412398	Unannotated;Ubiquitous	30	.	1412205	1412206	166,166,166
chr1	1424139	1424463	Promoter-like/LNC-like/Enhancer-like;Embryo/Kidney	5	.	1424287	1424288	255,140,26
chr1	1443907	1444525	Enhancer-like/Gene_tail;Ubiquitous	10	.	1444284	1444285	255,0,0
chr1	1499256	1499752	LNC-like/Gene_tail;Ubiquitous	14	.	1499515	1499516	0,153,0
chr1	1499906	1500281	LNC-like/Gene_tail;Embryo/Kidney	2	.	1500035	1500036	0,153,0
chr1	1500281	1500793	LNC-like/Gene_tail;Ubiquitous	12	.	1500613	1500614	0,153,0
chr1	1500793	1501409	LNC-like/Enhancer-like/Gene_tail;Ubiquitous	33	.	1501043	1501044	0,153,0
chr1	1501539	1502101	LNC-like/Enhancer-like/Gene_tail;Ubiquitous	28	.	1501794	1501795	0,153,0
chr1	1510784	1511137	LNC-like/Enhancer-like;Neural?	4	.	1510971	1510972	0,153,0
chr1	1578813	1579287	Promoter-like/LNC-like/Enhancer-like;Embryo/Kidney	2	.	1579072	1579073	255,140,26
chr1	1586003	1586488	Regulatory;Prostate	9	.	1586325	1586326	191,0,255
chr1	1588649	1588897	Enhancer-like;Embryo/Kidney	2	.	1588771	1588772	255,0,0
chr1	1591512	1591962	LNC-like/Enhancer-like;Embryo/Kidney	5	.	1591728	1591729	0,153,0
chr1	1603704	1604268	LNC-like/Enhancer-like;Myeloid	4	.	1604061	1604062	0,153,0
chr1	1604367	1604744	Promoter-like/LNC-like/Enhancer-like;Embryo/Kidney	3	.	1604638	1604639	255,140,26
chr1	1604744	1605079	Promoter-like/LNC-like/Enhancer-like;Breast??	11	.	1604922	1604923	255,140,26
chr1	1605079	1605294	Promoter-like/LNC-like/Enhancer-like;Embryo/Kidney	5	.	1605150	1605151	255,140,26
chr1	1605294	1605541	Promoter-like/LNC-like;Retina/Nervous	2	.	1605377	1605378	255,140,26
chr1	1606477	1606879	LNC-like;Embryo/Kidney	5	.	1606729	1606730	0,153,0
chr1	1606879	1607436	LNC-like/Enhancer-like;Myeloid	84	.	1607200	1607201	0,153,0
chr1	1607630	1608016	LNC-like;Embryo/Kidney	4	.	1607807	1607808	0,153,0
chr1	1608327	1608714	LNC-like;Embryo/Kidney	2	.	1608471	1608472	0,153,0
chr1	1609901	1610291	LNC-like/Enhancer-like;Lymphoid	8	.	1610119	1610120	0,153,0
chr1	1610291	1610608	LNC-like/Enhancer-like;Embryo/Kidney	5	.	1610425	1610426	0,153,0
chr1	1610608	1610848	LNC-like/Enhancer-like;Lymphoid/Neural??	2	.	1610720	1610721	0,153,0
chr1	1610848	1611244	LNC-like/Enhancer-like;Embryo/Kidney	6	.	1611063	1611064	0,153,0
chr1	1611244	1611554	LNC-like/Enhancer-like;Breast/Epithelial?	3	.	1611347	1611348	0,153,0
chr1	1612001	1612601	LNC-like/Enhancer-like;Embryo/Kidney	15	.	1612319	1612320	0,153,0
chr1	1693802	1694775	Regulatory;Ubiquitous	140	.	1694429	1694430	191,0,255
chr1	1748562	1749348	Enhancer-like/Gene_tail;Ubiquitous	85	.	1748954	1748955	255,0,0
chr1	1781499	1781972	Enhancer-like/Gene_tail;Stromal/Fibroblast?	14	.	1781706	1781707	255,0,0
chr1	1781972	1782697	Enhancer-like/Gene_tail;Ubiquitous	166	.	1782517	1782518	255,0,0
chr1	1782697	1782928	Enhancer-like/Gene_tail;Ubiquitous	112	.	1782799	1782800	255,0,0
chr1	1782928	1783329	Enhancer-like/Gene_tail;Ubiquitous	98	.	1783042	1783043	255,0,0
chr1	1783329	1783803	Enhancer-like/Gene_tail;Ubiquitous	63	.	1783522	1783523	255,0,0
chr1	1893658	1894412	LNC-like/Enhancer-like;Ubiquitous	44	.	1894175	1894176	0,153,0
chr1	1894412	1894544	LNC-like/Enhancer-like;Immune/Macrophage	9	.	1894458	1894459	0,153,0
chr1	1894544	1894986	LNC-like/Enhancer-like;Breast	70	.	1894769	1894770	0,153,0
chr1	1894986	1895261	LNC-like/Enhancer-like;Breast/Epithelial?	16	.	1895108	1895109	0,153,0
chr1	1895261	1895744	LNC-like/Enhancer-like;Ubiquitous	38	.	1895516	1895517	0,153,0
chr1	1895744	1896236	LNC-like/Enhancer-like;Ubiquitous	50	.	1895963	1895964	0,153,0
chr1	1896236	1896461	LNC-like/Enhancer-like;Ubiquitous	4	.	1896301	1896302	0,153,0
chr1	1897120	1897520	LNC-like/Enhancer-like;Embryo/Kidney	10	.	1897343	1897344	0,153,0
chr1	1897989	1898951	Regulatory;Prostate	33	.	1898384	1898385	191,0,255
chr1	1899438	1900057	Enhancer-like;Retina/Nervous	8	.	1899750	1899751	255,0,0
chr1	1901216	1901794	Enhancer-like;Prostate	10	.	1901448	1901449	255,0,0
chr1	1901794	1902321	Enhancer-like;Breast??	7	.	1902037	1902038	255,0,0
chr1	1902965	1903555	Regulatory;Embryo/Kidney	11	.	1903226	1903227	191,0,255
chr1	1904439	1904808	LNC-like;Embryo/Kidney	2	.	1904597	1904598	0,153,0
chr1	1905307	1905533	LNC-like/Enhancer-like;Embryo/Kidney	2	.	1905402	1905403	0,153,0
chr1	1905977	1906661	LNC-like/Enhancer-like;Ubiquitous	75	.	1906387	1906388	0,153,0
chr1	1906661	1906886	LNC-like/Enhancer-like;Ubiquitous	6	.	1906783	1906784	0,153,0
chr1	1906886	1907073	LNC-like/Enhancer-like;Endocervix	5	.	1906997	1906998	0,153,0
chr1	1907073	1907377	LNC-like/Enhancer-like;Solid_tissue	23	.	1907252	1907253	0,153,0
chr1	1907377	1907876	LNC-like/Enhancer-like;Ubiquitous	56	.	1907556	1907557	0,153,0
chr1	1907876	1908222	Promoter-like/LNC-like/Enhancer-like;Endocervix	5	.	1908109	1908110	255,140,26
chr1	1908224	1908567	Promoter-like/LNC-like/Enhancer-like;Endocervix	16	.	1908424	1908425	255,140,26
chr1	1908567	1908793	Promoter-like/LNC-like/Enhancer-like;Nervous??	13	.	1908695	1908696	255,140,26
chr1	1908793	1909216	Promoter-like/LNC-like/Enhancer-like;Ubiquitous	635	.	1909029	1909030	255,140,26
chr1	1909216	1909636	Promoter-like/LNC-like/Enhancer-like;Ubiquitous	347	.	1909377	1909378	255,140,26
chr1	1909636	1910148	Promoter-like/LNC-like/Enhancer-like;Ubiquitous	31	.	1909867	1909868	255,140,26
chr1	1910148	1910716	Enhancer-like;Embryo/Pluripotent	13	.	1910474	1910475	255,0,0
chr1	1910716	1910890	Enhancer-like;Ubiquitous	2	.	1910828	1910829	255,0,0
chr1	1910890	1911127	Enhancer-like;Retina/Nervous	3	.	1911002	1911003	255,0,0
chr1	1911299	1911811	Enhancer-like;Colon??	5	.	1911607	1911608	255,0,0
chr1	1911910	1912164	Enhancer-like;Embryo/Kidney	2	.	1912019	1912020	255,0,0
chr1	2043623	2043914	Enhancer-like;Embryo/Kidney	2	.	2043768	2043769	255,0,0
chr1	2044607	2045425	Enhancer-like;Ubiquitous	94	.	2044968	2044969	255,0,0
chr1	2045971	2046308	Enhancer-like;Cardiovascular	3	.	2046164	2046165	255,0,0
chr1	2046380	2046874	Enhancer-like;Breast??	8	.	2046690	2046691	255,0,0
chr1	2046979	2047374	Enhancer-like;Liver	7	.	2047280	2047281	255,0,0
chr1	2047374	2047771	Enhancer-like;Embryo/Pluripotent	8	.	2047510	2047511	255,0,0
chr1	2047771	2048166	Enhancer-like;Retina/Nervous	4	.	2047935	2047936	255,0,0
chr1	2223104	2223424	LNC-like;Embryo/Kidney	2	.	2223147	2223148	0,153,0
chr1	2224168	2224433	LNC-like/Enhancer-like;Ubiquitous	4	.	2224288	2224289	0,153,0
chr1	2224433	2225049	LNC-like/Enhancer-like;Ubiquitous	28	.	2224751	2224752	0,153,0
chr1	2225049	2225511	LNC-like/Enhancer-like;Embryo/Kidney	5	.	2225258	2225259	0,153,0
chr1	2226146	2226695	LNC-like/Enhancer-like;Vascular	13	.	2226564	2226565	0,153,0
chr1	2226695	2227266	Promoter-like/LNC-like/Enhancer-like;Ubiquitous	51	.	2226932	2226933	255,140,26
chr1	2311222	2311773	Enhancer-like/Gene_tail;Ubiquitous	69	.	2311546	2311547	255,0,0
chr1	2311773	2312170	Enhancer-like/Gene_tail;Ubiquitous	36	.	2311937	2311938	255,0,0
chr1	2312170	2312627	Enhancer-like/Gene_tail;Ubiquitous	40	.	2312408	2312409	255,0,0
chr1	2312627	2312834	Enhancer-like/Gene_tail;Ubiquitous	15	.	2312746	2312747	255,0,0
chr1	2312834	2313373	Enhancer-like/Gene_tail;Ubiquitous	48	.	2313054	2313055	255,0,0
chr1	2313376	2313607	Enhancer-like/Gene_tail;Ubiquitous	9	.	2313478	2313479	255,0,0
chr1	2313607	2314026	Enhancer-like/Gene_tail;Myeloid	11	.	2313766	2313767	255,0,0
chr1	2414799	2415044	Promoter-like/LNC-like/Enhancer-like;Colon??	2	.	2414907	2414908	255,140,26
chr1	2415184	2415695	Promoter-like/LNC-like/Enhancer-like;Ubiquitous	20	.	2415511	2415512	255,140,26
chr1	2415695	2416298	Promoter-like/LNC-like/Enhancer-like;Ubiquitous	67	.	2415999	2416000	255,140,26
chr1	2416298	2416896	Promoter-like/LNC-like/Enhancer-like;Ubiquitous	65	.	2416572	2416573	255,140,26
chr1	2416896	2417297	LNC-like/Enhancer-like;Breast	19	.	2417101	2417102	0,153,0
chr1	2417297	2417962	LNC-like/Enhancer-like;Ubiquitous	48	.	2417634	2417635	0,153,0
chr1	2417962	2418300	LNC-like/Enhancer-like;Breast??	11	.	2418110	2418111	0,153,0
chr1	2418300	2418596	Promoter-like/LNC-like/Enhancer-like;Breast/Epithelial?	11	.	2418471	2418472	255,140,26
chr1	2418596	2418883	LNC-like/Enhancer-like;Breast??	12	.	2418734	2418735	0,153,0
chr1	2418883	2419447	LNC-like/Enhancer-like;Ubiquitous	18	.	2419121	2419122	0,153,0
chr1	2419447	2419702	LNC-like/Enhancer-like;Myeloid	4	.	2419602	2419603	0,153,0
chr1	2419702	2420003	LNC-like/Enhancer-like;Breast/Epithelial?	5	.	2419785	2419786	0,153,0
chr1	2420040	2420320	LNC-like/Enhancer-like;Breast??	4	.	2420212	2420213	0,153,0
chr1	2420320	2420508	LNC-like/Enhancer-like;Embryo/Kidney	4	.	2420393	2420394	0,153,0
chr1	2420508	2420993	LNC-like/Enhancer-like;Lymphoid	5	.	2420646	2420647	0,153,0
chr1	2421127	2421488	LNC-like;Lymphoid	4	.	2421313	2421314	0,153,0
chr1	2421488	2421740	Unannotated;Embryo/Kidney	2	.	2421608	2421609	166,166,166
chr1	2422290	2422850	Unannotated;Colon??	5	.	2422511	2422512	166,166,166
chr1	2423408	2423926	Unannotated;Colon??	3	.	2423752	2423753	166,166,166
chr1	2506536	2506824	Enhancer-like/Gene_tail;Vascular	11	.	2506728	2506729	255,0,0
chr1	2506824	2507502	Enhancer-like/Gene_tail;Ubiquitous	64	.	2507102	2507103	255,0,0
chr1	2548534	2548911	Enhancer-like;Immune??	3	.	2548806	2548807	255,0,0
chr1	2571305	2571548	Promoter-like/LNC-like;Lymphoid	2	.	2571432	2571433	255,140,26
chr1	2571959	2572194	Promoter-like/LNC-like;Lymphoid	3	.	2572046	2572047	255,140,26
chr1	2572380	2573020	LNC-like;Immune/Macrophage	3	.	2572808	2572809	0,153,0
chr1	2573020	2573511	LNC-like;Lymphoid	2	.	2573223	2573224	0,153,0
chr1	2574103	2574588	LNC-like/Enhancer-like;Lymphoid	3	.	2574344	2574345	0,153,0
chr1	2575383	2575797	LNC-like/Enhancer-like;Monocyte?	4	.	2575647	2575648	0,153,0
chr1	2575799	2576351	LNC-like/Enhancer-like;Solid_tissue	21	.	2576121	2576122	0,153,0
chr1	2576351	2576512	LNC-like/Enhancer-like;Lymphoid	5	.	2576431	2576432	0,153,0
chr1	2576512	2576763	LNC-like/Enhancer-like;Lymphoid	6	.	2576609	2576610	0,153,0
chr1	2577368	2577729	LNC-like/Enhancer-like;Lymphoid	12	.	2577571	2577572	0,153,0
chr1	2577731	2578170	LNC-like/Enhancer-like;Lymphoid	15	.	2577931	2577932	0,153,0
chr1	2578170	2578793	LNC-like/Enhancer-like;Ubiquitous	125	.	2578470	2578471	0,153,0
chr1	2578936	2579271	LNC-like/Enhancer-like;Embryo/Kidney	2	.	2579068	2579069	0,153,0
chr1	2806013	2806621	Promoter-like/Enhancer-like;Solid_tissue	6	.	2806278	2806279	255,140,26
chr1	2822028	2822510	Enhancer-like;Endocervix	7	.	2822216	2822217	255,0,0
chr1	2828775	2828893	Enhancer-like;Breast??	2	.	2828825	2828826	255,0,0
chr1	2840186	2840414	Enhancer-like;T-cells	5	.	2840310	2840311	255,0,0
chr1	2840414	2840754	Enhancer-like;Myeloid?	5	.	2840511	2840512	255,0,0
chr1	2845916	2846284	Enhancer-like;Myeloid?	3	.	2846052	2846053	255,0,0
chr1	2847385	2847824	Enhancer-like;Myeloid?	2	.	2847641	2847642	255,0,0
chr1	2847904	2848029	Enhancer-like;Monocyte?	2	.	2848009	2848010	255,0,0
chr1	2848048	2848350	Enhancer-like;CD4-T_cells	7	.	2848205	2848206	255,0,0
chr1	2853764	2853987	Enhancer-like;Breast??	2	.	2853890	2853891	255,0,0
chr1	2857402	2857575	Regulatory;Breast??	2	.	2857473	2857474	191,0,255
chr1	2863709	2864193	Enhancer-like;Myeloid?	2	.	2863880	2863881	255,0,0
chr1	2871355	2871570	Regulatory;Neural?	3	.	2871476	2871477	191,0,255
chr1	2883683	2883976	Enhancer-like;Lymphoid	2	.	2883813	2883814	255,0,0
chr1	2884051	2884168	Enhancer-like;Breast??	2	.	2884137	2884138	255,0,0
chr1	2896491	2896883	Regulatory;Prostate	3	.	2896635	2896636	191,0,255
chr1	2908467	2908763	Enhancer-like;Breast??	3	.	2908615	2908616	255,0,0
chr1	2922082	2922507	Enhancer-like;Retina/Nervous	4	.	2922261	2922262	255,0,0
chr1	2943043	2943278	Enhancer-like;Breast??	2	.	2943197	2943198	255,0,0
chr1	2953927	2954428	Enhancer-like;Lymphoid	3	.	2954069	2954070	255,0,0
chr1	2979467	2979710	Enhancer-like;Breast??	3	.	2979607	2979608	255,0,0
chr1	2985357	2985658	Enhancer-like;Muscle	2	.	2985486	2985487	255,0,0
chr1	2987897	2988256	Enhancer-like;Neural?	2	.	2988110	2988111	255,0,0
chr1	3012525	3012857	Enhancer-like;Retina/Nervous	6	.	3012702	3012703	255,0,0
chr1	3012857	3013219	Enhancer-like;Breast??	3	.	3012976	3012977	255,0,0
chr1	3014099	3014329	Enhancer-like;Retina/Nervous	2	.	3014223	3014224	255,0,0
chr1	3028702	3029150	Promoter-like/Enhancer-like;T-cells	3	.	3028955	3028956	255,140,26
chr1	3032740	3033107	Enhancer-like;T-cells	6	.	3032998	3032999	255,0,0
chr1	3033107	3033380	Enhancer-like;T-cells	9	.	3033228	3033229	255,0,0
chr1	3033380	3033887	Enhancer-like;T-cells	13	.	3033541	3033542	255,0,0
chr1	3042568	3042692	Regulatory;Breast??	2	.	3042615	3042616	191,0,255
chr1	3439622	3440168	Enhancer-like/Gene_tail;Embryo/Pluripotent	4	.	3439883	3439884	255,0,0
chr1	3441369	3441769	Enhancer-like/Gene_tail;Neural?	2	.	3441501	3441502	255,0,0
chr1	3447532	3447942	Unannotated;Liver	2	.	3447689	3447690	166,166,166
chr1	3449080	3449227	Unannotated;Liver	2	.	3449173	3449174	166,166,166
chr1	3450632	3450981	Regulatory;Liver	2	.	3450754	3450755	191,0,255
chr1	3451070	3451553	Enhancer-like;Liver	5	.	3451249	3451250	255,0,0
chr1	3452404	3452736	Enhancer-like;Liver	2	.	3452541	3452542	255,0,0
chr1	3453083	3453664	Enhancer-like;Breast	18	.	3453371	3453372	255,0,0
chr1	3482118	3482991	Enhancer-like/Gene_tail;Ubiquitous	81	.	3482573	3482574	255,0,0
chr1	3482991	3483431	Enhancer-like/Gene_tail;Endocervix	10	.	3483284	3483285	255,0,0
chr1	3483431	3483629	Enhancer-like/Gene_tail;Breast	8	.	3483544	3483545	255,0,0
chr1	3483629	3484273	Enhancer-like/Gene_tail;Ubiquitous	65	.	3483935	3483936	255,0,0
chr1	3484273	3484492	Enhancer-like/Gene_tail;Colon??	2	.	3484388	3484389	255,0,0
chr1	3484492	3484807	Enhancer-like/Gene_tail;Breast/Epithelial?	6	.	3484656	3484657	255,0,0
chr1	3484807	3485280	Enhancer-like/Gene_tail;Ubiquitous	15	.	3485083	3485084	255,0,0
chr1	3485280	3485716	Enhancer-like/Gene_tail;Ubiquitous	6	.	3485390	3485391	255,0,0
chr1	3485923	3486153	Regulatory/Gene_tail;Ubiquitous	2	.	3486038	3486039	191,0,255
chr1	3613140	3613756	Enhancer-like;Solid_tissue	14	.	3613526	3613527	255,0,0
chr1	3613756	3614117	Enhancer-like;Cardiovascular	8	.	3613962	3613963	255,0,0
chr1	3614117	3614455	Enhancer-like;Colon??	4	.	3614213	3614214	255,0,0
chr1	3616373	3616501	Enhancer-like;Breast??	2	.	3616414	3616415	255,0,0
chr1	3618928	3619247	Promoter-like/Enhancer-like;Ubiquitous?	9	.	3619147	3619148	255,140,26
chr1	3619247	3619622	Promoter-like/Enhancer-like;Myeloid	10	.	3619328	3619329	255,140,26
chr1	3777017	3777536	Enhancer-like/Gene_tail;Ubiquitous	28	.	3777288	3777289	255,0,0
chr1	3798447	3798771	Unannotated;Embryo/Kidney	2	.	3798582	3798583	166,166,166
chr1	3799812	3800545	Enhancer-like;Muscle	7	.	3800050	3800051	255,0,0
chr1	3803777	3804244	Enhancer-like;Myeloid/Erythroid	7	.	3804043	3804044	255,0,0
chr1	3805073	3805283	Enhancer-like;Myeloid/Erythroid	2	.	3805168	3805169	255,0,0
chr1	3886435	3886677	Enhancer-like/Gene_tail;Ubiquitous	3	.	3886545	3886546	255,0,0
chr1	3886677	3887005	Enhancer-like/Gene_tail;Ubiquitous	14	.	3886867	3886868	255,0,0
chr1	3887005	3887296	Enhancer-like/Gene_tail;Liver	7	.	3887104	3887105	255,0,0
chr1	3918682	3918817	LNC-like/Enhancer-like;Breast/Epithelial?	2	.	3918723	3918724	0,153,0
chr1	3918817	3919233	LNC-like/Enhancer-like;Breast/Epithelial?	5	.	3918958	3918959	0,153,0
chr1	3921914	3922395	Enhancer-like;Lymphoid	21	.	3922190	3922191	255,0,0
chr1	3925013	3925235	Promoter-like/Enhancer-like;Myeloid?	2	.	3925150	3925151	255,140,26
chr1	3959783	3959902	Enhancer-like;Breast??	2	.	3959831	3959832	255,0,0
chr1	3964421	3964540	Enhancer-like;Breast??	2	.	3964471	3964472	255,0,0
chr1	4027378	4028064	Enhancer-like;Lymphoid	6	.	4027732	4027733	255,0,0
chr1	4032661	4032842	Enhancer-like;Breast??	2	.	4032739	4032740	255,0,0
chr1	4033813	4034110	Enhancer-like;Embryo/Pluripotent	2	.	4033946	4033947	255,0,0
chr1	4045428	4045974	Enhancer-like;Lymphoid	6	.	4045699	4045700	255,0,0
chr1	4046868	4047300	Enhancer-like;Lymphoid	10	.	4047085	4047086	255,0,0
chr1	4064106	4064513	Regulatory;Neural?	3	.	4064363	4064364	191,0,255
chr1	4071542	4072085	Enhancer-like;Retina/Nervous	5	.	4071779	4071780	255,0,0
chr1	4082020	4082519	Enhancer-like;Neural?	5	.	4082181	4082182	255,0,0
chr1	4217965	4218249	Enhancer-like;Breast??	2	.	4218048	4218049	255,0,0
chr1	4227915	4228631	Promoter-like/Enhancer-like;Prostate	19	.	4228279	4228280	255,140,26
chr1	4267194	4267635	Enhancer-like;Liver	2	.	4267498	4267499	255,0,0
chr1	4267635	4268117	Enhancer-like;Liver	6	.	4267826	4267827	255,0,0
chr1	4269128	4269328	Enhancer-like;Liver	2	.	4269222	4269223	255,0,0
chr1	4290033	4290211	Unannotated;Immune??	2	.	4290123	4290124	166,166,166
chr1	4305403	4305799	Enhancer-like;Colon??	2	.	4305635	4305636	255,0,0
chr1	4311978	4312371	Promoter-like/LNC-like/Enhancer-like;Myeloid	2	.	4312157	4312158	255,140,26
chr1	4315261	4315596	Promoter-like/LNC-like;Myeloid	2	.	4315386	4315387	255,140,26
chr1	4332038	4332216	Enhancer-like;Neural?	2	.	4332121	4332122	255,0,0
chr1	4344015	4344562	Enhancer-like;Lymphoid	9	.	4344326	4344327	255,0,0
chr1	4380576	4380908	Enhancer-like;Solid_tissue	3	.	4380731	4380732	255,0,0
chr1	4396619	4396917	Enhancer-like;Neural?	2	.	4396751	4396752	255,0,0
chr1	4397960	4398616	Enhancer-like;Neural?	3	.	4398216	4398217	255,0,0
chr1	4425736	4425998	Enhancer-like;Stromal/Fibroblast?	2	.	4425872	4425873	255,0,0
chr1	4495727	4496159	Enhancer-like;T-cells	3	.	4495894	4495895	255,0,0
chr1	4510282	4510673	Enhancer-like;Pancreas	2	.	4510463	4510464	255,0,0
chr1	4527606	4527811	Enhancer-like;Prostate	2	.	4527712	4527713	255,0,0
chr1	4527811	4528259	Enhancer-like;Prostate	12	.	4527992	4527993	255,0,0
chr1	4596572	4596915	Enhancer-like;Prostate	4	.	4596764	4596765	255,0,0
chr1	4596915	4597247	Enhancer-like;Prostate	12	.	4597110	4597111	255,0,0
chr1	4597247	4597458	Enhancer-like;Prostate	5	.	4597310	4597311	255,0,0
chr1	4603402	4603961	Promoter-like/LNC-like/Enhancer-like;Myeloid?	7	.	4603684	4603685	255,140,26
chr1	4605161	4605515	LNC-like/Enhancer-like;Neural?	2	.	4605375	4605376	0,153,0
chr1	4630480	4630774	Enhancer-like;Lymphoid	2	.	4630679	4630680	255,0,0
chr1	4636680	4637053	Enhancer-like;Unknown??	2	.	4636800	4636801	255,0,0
chr1	4648972	4649438	Enhancer-like;Prostate	4	.	4649175	4649176	255,0,0
chr1	4650347	4650830	Enhancer-like;Endocervix	12	.	4650673	4650674	255,0,0
chr1	4650830	4651068	Enhancer-like;Breast/Epithelial?	4	.	4650915	4650916	255,0,0
chr1	4652564	4653198	Enhancer-like;Ubiquitous	34	.	4652830	4652831	255,0,0
chr1	4794370	4794822	Enhancer-like/Gene_tail;Endometrium?	3	.	4794543	4794544	255,0,0
chr1	4795489	4795741	Gene_tail;Endometrium?	2	.	4795618	4795619	166,166,166
chr1	4796495	4796874	Enhancer-like/Gene_tail;Lymphoid	2	.	4796611	4796612	255,0,0
chr1	4826338	4826552	Enhancer-like;Breast??	3	.	4826466	4826467	255,0,0
chr1	4916576	4916876	Regulatory;Neural?	2	.	4916724	4916725	191,0,255
chr1	4938055	4938356	Enhancer-like;B-cells	3	.	4938216	4938217	255,0,0
chr1	5053816	5054125	Regulatory;Embryo/Pluripotent	2	.	5053978	5053979	191,0,255
chr1	5072128	5072366	Regulatory;Neural?	2	.	5072241	5072242	191,0,255
chr1	5108524	5108842	Regulatory;Prostate	2	.	5108744	5108745	191,0,255
chr1	5108842	5109191	Enhancer-like;Prostate	3	.	5108976	5108977	255,0,0
chr1	5109585	5109973	Enhancer-like;Neural?	2	.	5109799	5109800	255,0,0
chr1	5119224	5119829	Promoter-like/LNC-like/Enhancer-like;Embryo/Pluripotent	5	.	5119554	5119555	255,140,26
chr1	5119849	5120162	Promoter-like/LNC-like/Enhancer-like;Embryo/Pluripotent	2	.	5120017	5120018	255,140,26
chr1	5141037	5141308	Enhancer-like;Solid_tissue	2	.	5141156	5141157	255,0,0
chr1	5240090	5240374	Enhancer-like;Prostate	4	.	5240238	5240239	255,0,0
chr1	5267481	5267940	Enhancer-like;Embryo/Pluripotent	4	.	5267686	5267687	255,0,0
chr1	5311644	5312040	Enhancer-like;Retina/Nervous	2	.	5311903	5311904	255,0,0
chr1	5312054	5312256	Enhancer-like;Neural?	2	.	5312170	5312171	255,0,0
chr1	5312924	5313289	Enhancer-like;Myeloid?	3	.	5313132	5313133	255,0,0
chr1	5329050	5329400	Enhancer-like;CD4-T_cells	4	.	5329238	5329239	255,0,0
chr1	5333352	5333689	Enhancer-like;Solid_tissue	3	.	5333526	5333527	255,0,0
chr1	5368150	5368510	Enhancer-like;Solid_tissue	2	.	5368311	5368312	255,0,0
chr1	5374096	5374571	Regulatory;Retina/Nervous	2	.	5374372	5374373	191,0,255
chr1	5379305	5379788	Enhancer-like;Retina/Nervous	2	.	5379520	5379521	255,0,0
chr1	5388927	5389518	Enhancer-like;T-cells	7	.	5389212	5389213	255,0,0
chr1	5403346	5403817	Enhancer-like;Endometrium?	2	.	5403581	5403582	255,0,0
chr1	5404643	5405049	Enhancer-like;Solid_tissue	3	.	5404832	5404833	255,0,0
chr1	5423035	5423712	Enhancer-like;Breast/Epithelial?	17	.	5423391	5423392	255,0,0
chr1	5424657	5425197	Enhancer-like;Endocervix	11	.	5424946	5424947	255,0,0
chr1	5428324	5428809	Enhancer-like;Neural?	3	.	5428637	5428638	255,0,0
chr1	5430858	5431277	Enhancer-like;Prostate	4	.	5431047	5431048	255,0,0
chr1	5454864	5455267	Enhancer-like;Pancreas	3	.	5455051	5455052	255,0,0
chr1	5475481	5476123	Enhancer-like;Pancreas	3	.	5475710	5475711	255,0,0
chr1	5508942	5509507	LNC-like/Enhancer-like;Endometrium?	2	.	5509283	5509284	0,153,0
chr1	5509844	5510365	LNC-like/Enhancer-like;Endometrium?	4	.	5510041	5510042	0,153,0
chr1	5514070	5514492	LNC-like;Muscle	3	.	5514256	5514257	0,153,0
chr1	5514662	5514841	LNC-like/Enhancer-like;Neural?	2	.	5514729	5514730	0,153,0
chr1	5517838	5518192	LNC-like;Retina/Nervous	2	.	5518048	5518049	0,153,0
chr1	5522025	5522233	LNC-like/Enhancer-like;Neural?	2	.	5522124	5522125	0,153,0
chr1	5539360	5539831	LNC-like;Myeloid/Erythroid	3	.	5539537	5539538	0,153,0
chr1	5551481	5551947	LNC-like/Enhancer-like;Solid_tissue	10	.	5551754	5551755	0,153,0
chr1	5556230	5556476	LNC-like/Enhancer-like;Prostate	2	.	5556352	5556353	0,153,0
chr1	5688371	5688913	Enhancer-like;Prostate	11	.	5688635	5688636	255,0,0
chr1	5717067	5717419	Enhancer-like;Embryo/Pluripotent	2	.	5717216	5717217	255,0,0
chr1	5717437	5718028	Enhancer-like;Endocervix	15	.	5717775	5717776	255,0,0
chr1	5727253	5727620	Enhancer-like;Prostate	5	.	5727432	5727433	255,0,0
chr1	5727979	5728557	Enhancer-like;Prostate	5	.	5728305	5728306	255,0,0
chr1	5745684	5746098	Enhancer-like;Neural?	5	.	5745955	5745956	255,0,0
chr1	5766176	5766906	Enhancer-like;Embryo/Pluripotent	6	.	5766517	5766518	255,0,0
chr1	5770927	5771506	Enhancer-like;Myeloid	8	.	5771279	5771280	255,0,0
chr1	5811435	5811775	Enhancer-like;Myeloid?	2	.	5811556	5811557	255,0,0
chr1	5831939	5832275	Regulatory;Embryo/Pluripotent	9	.	5832132	5832133	191,0,255
chr1	5849623	5850015	LNC-like/Enhancer-like;Ubiquitous	5	.	5849775	5849776	0,153,0
chr1	5850069	5850358	LNC-like/Enhancer-like;Breast??	4	.	5850203	5850204	0,153,0
chr1	5850738	5851238	LNC-like/Enhancer-like;Ubiquitous	6	.	5850945	5850946	0,153,0
chr1	5852120	5852419	Enhancer-like;Ubiquitous	3	.	5852332	5852333	255,0,0
chr1	5852419	5852674	Enhancer-like;Ubiquitous	5	.	5852508	5852509	255,0,0
chr1	5852674	5853034	Enhancer-like;Ubiquitous	4	.	5852824	5852825	255,0,0
chr1	5853034	5853284	Enhancer-like;Breast	2	.	5853193	5853194	255,0,0
chr1	5853284	5853596	Enhancer-like;Retina/Nervous	3	.	5853396	5853397	255,0,0
chr1	5854230	5854647	Enhancer-like;Ubiquitous	5	.	5854404	5854405	255,0,0
chr1	5854681	5855074	Enhancer-like;Neural?	3	.	5854912	5854913	255,0,0
chr1	5855243	5855591	Enhancer-like;Retina/Nervous	6	.	5855435	5855436	255,0,0
chr1	5855591	5856119	Enhancer-like;Ubiquitous	12	.	5855825	5855826	255,0,0
chr1	5856119	5856291	Enhancer-like;Myeloid	2	.	5856224	5856225	255,0,0
chr1	5856347	5856899	Enhancer-like;Ubiquitous	29	.	5856576	5856577	255,0,0
chr1	5856915	5857336	Enhancer-like;Retina/Nervous	3	.	5857189	5857190	255,0,0
chr1	5857976	5858510	Enhancer-like/Gene_tail;Endocervix	6	.	5858312	5858313	255,0,0
chr1	5858510	5858859	Enhancer-like/Gene_tail;Neural?	3	.	5858658	5858659	255,0,0
chr1	6240865	6241748	LNC-like/Enhancer-like;Embryo/Kidney	7	.	6241445	6241446	0,153,0
chr1	6241748	6242183	LNC-like/Enhancer-like;Embryo/Pluripotent	5	.	6242059	6242060	0,153,0
chr1	6242183	6242757	LNC-like/Enhancer-like/Gene_tail;Retina/Nervous	14	.	6242380	6242381	0,153,0
chr1	6262102	6262466	Enhancer-like/Gene_tail;Ubiquitous	4	.	6262365	6262366	255,0,0
chr1	6262466	6262790	Enhancer-like/Gene_tail;Ubiquitous	17	.	6262651	6262652	255,0,0
chr1	6262790	6263217	Enhancer-like/Gene_tail;Ubiquitous	15	.	6262912	6262913	255,0,0
chr1	6396888	6397303	Promoter-like/LNC-like/Enhancer-like;Embryo/Kidney	2	.	6397141	6397142	255,140,26
chr1	6398891	6399513	LNC-like;Embryo/Kidney	2	.	6399157	6399158	0,153,0
chr1	6402730	6403238	Unannotated;Ubiquitous	2	.	6403111	6403112	166,166,166
chr1	6404681	6405187	Enhancer-like;Ubiquitous?	16	.	6404891	6404892	255,0,0
chr1	6719904	6720403	Regulatory;Ubiquitous?	13	.	6720182	6720183	191,0,255
chr1	6735195	6735479	Enhancer-like;Neural?	2	.	6735326	6735327	255,0,0
chr1	6743347	6744282	Enhancer-like;Myeloid	68	.	6743887	6743888	255,0,0
chr1	6752437	6753035	Regulatory;Immune/Macrophage	2	.	6752742	6752743	191,0,255
chr1	6753292	6753633	Enhancer-like;Stromal/Nervous?	2	.	6753436	6753437	255,0,0
chr1	6756505	6757025	Enhancer-like;Lymphoid	2	.	6756665	6756666	255,0,0
chr1	6758153	6758347	Promoter-like/Enhancer-like;Ubiquitous??	2	.	6758201	6758202	255,140,26
chr1	6762200	6762624	Enhancer-like;Breast/Epithelial?	7	.	6762353	6762354	255,0,0
chr1	6771096	6771530	Enhancer-like;Lymphoid	2	.	6771336	6771337	255,0,0
chr1	6771530	6771974	Enhancer-like;Myeloid?	2	.	6771739	6771740	255,0,0
chr1	6781555	6781889	Promoter-like/LNC-like;Embryo/Kidney	3	.	6781691	6781692	255,140,26
chr1	6781891	6782176	Promoter-like/LNC-like;Embryo/Kidney	2	.	6782030	6782031	255,140,26
chr1	6782176	6782686	Promoter-like/LNC-like/Enhancer-like;Embryo/Kidney	6	.	6782390	6782391	255,140,26
chr1	7782453	7782783	Enhancer-like/Gene_tail;Ubiquitous	11	.	7782618	7782619	255,0,0
chr1	7782783	7783107	Enhancer-like/Gene_tail;Myeloid	5	.	7782889	7782890	255,0,0
chr1	7856260	7856675	Regulatory;Myeloid	8	.	7856462	7856463	191,0,255
chr1	7869490	7870061	Enhancer-like;Stromal/Nervous?	3	.	7869717	7869718	255,0,0
chr1	7875588	7875707	Enhancer-like;Breast??	2	.	7875640	7875641	255,0,0
chr1	7885293	7885914	Promoter-like;Embryo/Pluripotent	26	.	7885583	7885584	255,140,26
chr1	7886425	7886755	Enhancer-like;Stromal/Nervous?	3	.	7886561	7886562	255,0,0
chr1	7888638	7888996	Enhancer-like;Stromal/Nervous?	4	.	7888819	7888820	255,0,0
chr1	7893763	7894229	Enhancer-like;Stromal/Nervous?	5	.	7893995	7893996	255,0,0
chr1	7894263	7894722	Enhancer-like;Stromal/Fibroblast?	3	.	7894477	7894478	255,0,0
chr1	7899713	7900121	Enhancer-like;Stromal/Nervous?	9	.	7899906	7899907	255,0,0
chr1	7902499	7903030	Promoter-like;Ubiquitous?	22	.	7902849	7902850	255,140,26
chr1	7910682	7911032	Regulatory/Gene_tail;Myeloid	2	.	7910854	7910855	191,0,255
chr1	7912287	7912618	Enhancer-like/Gene_tail;Lymphoid	6	.	7912467	7912468	255,0,0
chr1	7912618	7912938	Enhancer-like/Gene_tail;Lymphoid	3	.	7912747	7912748	255,0,0
chr1	7912938	7913776	Promoter-like/Enhancer-like/Gene_tail;Ubiquitous	120	.	7913228	7913229	255,140,26
chr1	7948814	7949501	Promoter-like/LNC-like/Enhancer-like;Stromal/Nervous?	9	.	7949169	7949170	255,140,26
chr1	7986509	7987044	Enhancer-like/Gene_tail;Ubiquitous	58	.	7986761	7986762	255,0,0
chr1	7987180	7987477	Enhancer-like/Gene_tail;Ubiquitous	9	.	7987343	7987344	255,0,0
chr1	7987685	7988180	Regulatory/Gene_tail;Myeloid/Erythroid	5	.	7987967	7987968	191,0,255
chr1	7989311	7989532	Regulatory/Gene_tail;Lymphoid/Neural??	2	.	7989406	7989407	191,0,255
chr1	7989712	7989950	Regulatory/Gene_tail;Neural?	2	.	7989831	7989832	191,0,255
chr1	8125714	8125911	LNC-like/Enhancer-like;Breast	4	.	8125805	8125806	0,153,0
chr1	8126925	8127282	LNC-like/Enhancer-like;Myeloid	7	.	8127143	8127144	0,153,0
chr1	8127282	8127647	LNC-like/Enhancer-like;Myeloid?	9	.	8127448	8127449	0,153,0
chr1	8132654	8132976	LNC-like;Ubiquitous	3	.	8132809	8132810	0,153,0
chr1	8133069	8133637	LNC-like/Enhancer-like;Ubiquitous	37	.	8133418	8133419	0,153,0
chr1	8133637	8134176	LNC-like/Enhancer-like;Ubiquitous	37	.	8133891	8133892	0,153,0
chr1	8134176	8134550	LNC-like/Enhancer-like;Stromal/Nervous?	8	.	8134276	8134277	0,153,0
chr1	8134802	8135127	LNC-like/Enhancer-like;Stromal/Fibroblast?	3	.	8134951	8134952	0,153,0
chr1	8137560	8138483	LNC-like/Enhancer-like;Ubiquitous	117	.	8137996	8137997	0,153,0
chr1	8138490	8138876	LNC-like/Enhancer-like;Retina/Nervous	2	.	8138669	8138670	0,153,0
chr1	8142992	8143351	Promoter-like/LNC-like;Embryo/Kidney	3	.	8143131	8143132	255,140,26
chr1	8147211	8147555	LNC-like/Enhancer-like;Stromal/Fibroblast?	3	.	8147404	8147405	0,153,0
chr1	8147733	8148314	LNC-like/Enhancer-like;Cardiovascular	8	.	8148029	8148030	0,153,0
chr1	8149806	8150099	LNC-like;T-cells	3	.	8149894	8149895	0,153,0
chr1	8152642	8152865	LNC-like/Enhancer-like;T-cells	7	.	8152807	8152808	0,153,0
chr1	8152865	8153161	LNC-like/Enhancer-like;Breast??	9	.	8152945	8152946	0,153,0
chr1	8153161	8153661	LNC-like/Enhancer-like;T-cells	30	.	8153430	8153431	0,153,0
chr1	8153796	8154429	LNC-like/Enhancer-like;Breast	10	.	8154174	8154175	0,153,0
chr1	8154503	8155297	LNC-like/Enhancer-like;Ubiquitous	68	.	8154910	8154911	0,153,0
chr1	8155314	8156060	LNC-like/Enhancer-like;Ubiquitous	66	.	8155718	8155719	0,153,0
chr1	8156070	8156445	LNC-like/Enhancer-like;Ubiquitous	3	.	8156259	8156260	0,153,0
chr1	8156781	8157119	LNC-like/Enhancer-like;Ubiquitous	3	.	8156942	8156943	0,153,0
chr1	8162167	8162472	LNC-like/Enhancer-like;Pancreas	2	.	8162292	8162293	0,153,0
chr1	8165819	8166388	LNC-like/Enhancer-like;Ubiquitous	14	.	8166169	8166170	0,153,0
chr1	8166388	8166887	LNC-like;Ubiquitous	14	.	8166663	8166664	0,153,0
chr1	8166887	8167679	LNC-like/Enhancer-like;Ubiquitous	39	.	8167263	8167264	0,153,0
chr1	8167808	8168500	LNC-like/Enhancer-like;Ubiquitous	17	.	8168105	8168106	0,153,0
chr1	8169324	8169643	LNC-like/Enhancer-like;Stromal/Nervous?	10	.	8169507	8169508	0,153,0
chr1	8169643	8170116	LNC-like/Enhancer-like;Ubiquitous	119	.	8169900	8169901	0,153,0
chr1	8170116	8170702	LNC-like/Enhancer-like;Liver	23	.	8170273	8170274	0,153,0
chr1	8172335	8172852	LNC-like;Ubiquitous	8	.	8172535	8172536	0,153,0
chr1	8172858	8173344	LNC-like;Ubiquitous	13	.	8173146	8173147	0,153,0
chr1	8173665	8174125	LNC-like;Ubiquitous	14	.	8173890	8173891	0,153,0
chr1	8174271	8174760	LNC-like/Enhancer-like;Ubiquitous	38	.	8174557	8174558	0,153,0
chr1	8174760	8175118	LNC-like/Enhancer-like;Ubiquitous	13	.	8174908	8174909	0,153,0
chr1	8181471	8181741	LNC-like/Enhancer-like;Solid_tissue	3	.	8181620	8181621	0,153,0
chr1	8181741	8181942	LNC-like/Enhancer-like;Breast/Epithelial?	3	.	8181818	8181819	0,153,0
chr1	8181942	8182319	LNC-like/Enhancer-like;Ubiquitous	56	.	8182198	8182199	0,153,0
chr1	8182319	8182666	LNC-like/Enhancer-like;Ubiquitous	81	.	8182476	8182477	0,153,0
chr1	8182666	8183195	LNC-like/Enhancer-like;Breast	37	.	8182798	8182799	0,153,0
chr1	8183278	8183799	LNC-like/Enhancer-like;Ubiquitous	10	.	8183537	8183538	0,153,0
chr1	8184023	8184221	LNC-like/Enhancer-like;Ubiquitous	4	.	8184151	8184152	0,153,0
chr1	8184221	8184806	LNC-like/Enhancer-like;Ubiquitous	41	.	8184450	8184451	0,153,0
chr1	8193789	8194293	LNC-like/Enhancer-like;Ubiquitous	14	.	8194078	8194079	0,153,0
chr1	8194293	8194634	LNC-like/Enhancer-like;Breast	31	.	8194527	8194528	0,153,0
chr1	8194634	8195199	LNC-like/Enhancer-like;Ubiquitous	65	.	8194831	8194832	0,153,0
chr1	8195239	8195349	LNC-like/Enhancer-like;Breast??	2	.	8195281	8195282	0,153,0
chr1	8195965	8196463	LNC-like;Ubiquitous	9	.	8196235	8196236	0,153,0
chr1	8197102	8197455	LNC-like;Ubiquitous	5	.	8197287	8197288	0,153,0
chr1	8197542	8198454	LNC-like/Enhancer-like;Ubiquitous	130	.	8197974	8197975	0,153,0
chr1	8198565	8199067	LNC-like/Enhancer-like;Ubiquitous	8	.	8198828	8198829	0,153,0
chr1	8199264	8199596	LNC-like/Enhancer-like;Ubiquitous	5	.	8199365	8199366	0,153,0
chr1	8224507	8224905	LNC-like/Enhancer-like;Myeloid	2	.	8224756	8224757	0,153,0
chr1	8224905	8225210	LNC-like/Enhancer-like;Cardiovascular	9	.	8225099	8225100	0,153,0
chr1	8225210	8225617	LNC-like/Enhancer-like;Breast/Epithelial?	9	.	8225278	8225279	0,153,0
chr1	8226686	8227073	LNC-like/Enhancer-like;Cardiovascular	2	.	8226896	8226897	0,153,0
chr1	8232147	8232824	LNC-like/Enhancer-like;Ubiquitous	24	.	8232512	8232513	0,153,0
chr1	8237855	8238712	LNC-like/Enhancer-like;Breast	72	.	8238318	8238319	0,153,0
chr1	8238712	8239252	LNC-like/Enhancer-like;Solid_tissue	12	.	8238935	8238936	0,153,0
chr1	8239275	8239584	LNC-like/Enhancer-like;Colon??	8	.	8239472	8239473	0,153,0
chr1	8239584	8240067	LNC-like/Enhancer-like;Endocervix	20	.	8239734	8239735	0,153,0
chr1	8240214	8240587	LNC-like/Enhancer-like;Liver	4	.	8240355	8240356	0,153,0
chr1	8241363	8242058	LNC-like/Enhancer-like;Prostate	20	.	8241788	8241789	0,153,0
chr1	8249805	8250277	Enhancer-like;Myeloid?	2	.	8250040	8250041	255,0,0
chr1	8251600	8252060	Regulatory;Myeloid?	3	.	8251859	8251860	191,0,255
chr1	8257593	8258138	Enhancer-like;Breast/Epithelial?	13	.	8257919	8257920	255,0,0
chr1	8258704	8259438	Enhancer-like;Prostate	44	.	8259241	8259242	255,0,0
chr1	8259438	8259682	Enhancer-like;Prostate	30	.	8259587	8259588	255,0,0
chr1	8259682	8260225	Enhancer-like;Solid_tissue	32	.	8259793	8259794	255,0,0
chr1	8263993	8264281	Regulatory;Breast/Epithelial?	2	.	8264127	8264128	191,0,255
chr1	8269723	8270096	LNC-like;Neural?	3	.	8269926	8269927	0,153,0
chr1	8276957	8277264	Regulatory;Neural?	4	.	8277134	8277135	191,0,255
chr1	8278940	8279199	Regulatory;Ubiquitous	3	.	8279075	8279076	191,0,255
chr1	8281867	8282222	Enhancer-like;Solid_tissue	14	.	8282052	8282053	255,0,0
chr1	8282222	8282338	Enhancer-like;Neural?	3	.	8282290	8282291	255,0,0
chr1	8282338	8282526	Enhancer-like;Myeloid?	2	.	8282403	8282404	255,0,0
chr1	8282843	8283281	Enhancer-like;Lymphoid	7	.	8283115	8283116	255,0,0
chr1	8283281	8283684	Enhancer-like;Lymphoid	13	.	8283472	8283473	255,0,0
chr1	8284164	8284431	Enhancer-like;Stromal/Nervous?	2	.	8284301	8284302	255,0,0
chr1	8285055	8285596	Enhancer-like;Solid_tissue	6	.	8285319	8285320	255,0,0
chr1	8294340	8294893	Enhancer-like;Myeloid?	2	.	8294645	8294646	255,0,0
chr1	8297236	8297645	Promoter-like/LNC-like/Enhancer-like;Neural?	8	.	8297441	8297442	255,140,26
chr1	8299447	8299738	LNC-like;Prostate	2	.	8299592	8299593	0,153,0
chr1	8299965	8300460	LNC-like;Prostate	4	.	8300139	8300140	0,153,0
chr1	8302197	8302816	LNC-like/Enhancer-like;Neural?	14	.	8302458	8302459	0,153,0
chr1	8312156	8312602	Enhancer-like;Prostate	6	.	8312428	8312429	255,0,0
chr1	8312602	8312956	Enhancer-like;Pancreas	2	.	8312688	8312689	255,0,0
chr1	8313791	8314066	Enhancer-like;Breast??	2	.	8313929	8313930	255,0,0
chr1	8314270	8314644	Enhancer-like;Ubiquitous?	22	.	8314481	8314482	255,0,0
chr1	8314784	8315064	Enhancer-like;Retina/Nervous	2	.	8315003	8315004	255,0,0
chr1	8315064	8315213	Enhancer-like;Breast??	2	.	8315141	8315142	255,0,0
chr1	8316885	8317000	Regulatory;Breast??	2	.	8316945	8316946	191,0,255
chr1	8345234	8345524	Enhancer-like/Gene_tail;Retina/Nervous	4	.	8345371	8345372	255,0,0
chr1	8345524	8345875	Enhancer-like/Gene_tail;Colon??	6	.	8345710	8345711	255,0,0
chr1	8345875	8346373	Enhancer-like/Gene_tail;Ubiquitous	9	.	8346157	8346158	255,0,0
chr1	8346373	8346798	Enhancer-like/Gene_tail;Ubiquitous	7	.	8346540	8346541	255,0,0
chr1	8347046	8347335	Enhancer-like/Gene_tail;Ubiquitous	2	.	8347150	8347151	255,0,0
chr1	8347590	8347932	Enhancer-like/Gene_tail;Colon??	2	.	8347799	8347800	255,0,0
chr1	8347932	8348750	Enhancer-like/Gene_tail;Ubiquitous	19	.	8348341	8348342	255,0,0
chr1	8348750	8349305	Enhancer-like/Gene_tail;Ubiquitous	74	.	8349064	8349065	255,0,0
chr1	8349305	8349727	Enhancer-like/Gene_tail;Ubiquitous	11	.	8349474	8349475	255,0,0
chr1	8349727	8350378	Enhancer-like/Gene_tail;Ubiquitous	89	.	8350137	8350138	255,0,0
chr1	8350378	8350676	Enhancer-like/Gene_tail;Ubiquitous	28	.	8350477	8350478	255,0,0
chr1	8350676	8351396	Enhancer-like/Gene_tail;Ubiquitous	82	.	8350986	8350987	255,0,0
chr1	8851981	8852546	Unannotated;Embryo/Kidney	8	.	8852263	8852264	166,166,166
chr1	8852594	8852812	Regulatory;Embryo/Kidney	2	.	8852765	8852766	191,0,255
chr1	8852812	8853386	Enhancer-like;Ubiquitous	14	.	8853045	8853046	255,0,0
chr1	8853554	8853884	Enhancer-like;Ubiquitous	5	.	8853714	8853715	255,0,0
chr1	8853917	8854335	Enhancer-like;Breast/Epithelial?	15	.	8854206	8854207	255,0,0
chr1	8854335	8854621	Enhancer-like;Ubiquitous	29	.	8854501	8854502	255,0,0
chr1	8854621	8855177	Enhancer-like;Ubiquitous	47	.	8854784	8854785	255,0,0
chr1	8855177	8856004	Regulatory/Gene_tail;Ubiquitous	70	.	8855605	8855606	191,0,255
chr1	8856004	8856222	Gene_tail;Myeloid	3	.	8856184	8856185	166,166,166
chr1	8856226	8856666	Gene_tail;Ubiquitous	68	.	8856452	8856453	166,166,166
chr1	8856672	8857541	Enhancer-like/Gene_tail;Ubiquitous	404	.	8857139	8857140	255,0,0
chr1	8857541	8857781	Regulatory/Gene_tail;Immune/Macrophage	18	.	8857614	8857615	191,0,255
chr1	8857928	8858403	Enhancer-like/Gene_tail;Ubiquitous	210	.	8858254	8858255	255,0,0
chr1	8858403	8859019	Enhancer-like/Gene_tail;Ubiquitous	184	.	8858549	8858550	255,0,0
chr1	8859019	8859997	Enhancer-like/Gene_tail;Ubiquitous	385	.	8859458	8859459	255,0,0
chr1	8881356	8881799	LNC-like/Enhancer-like;Embryo/Kidney	6	.	8881526	8881527	0,153,0
chr1	8885585	8885966	LNC-like/Enhancer-like;Neural?	2	.	8885843	8885844	0,153,0
chr1	8889145	8889780	Enhancer-like;Endocervix	22	.	8889504	8889505	255,0,0
chr1	8889780	8890398	Enhancer-like;Ubiquitous	142	.	8890152	8890153	255,0,0
chr1	8890398	8890761	Enhancer-like;Breast/Epithelial?	18	.	8890518	8890519	255,0,0
chr1	8891396	8891951	Enhancer-like;Breast/Epithelial?	6	.	8891695	8891696	255,0,0
chr1	8892021	8892252	Enhancer-like;Myeloid?	2	.	8892139	8892140	255,0,0
chr1	8899109	8899563	Enhancer-like;Stromal/Fibroblast?	5	.	8899287	8899288	255,0,0
chr1	8899797	8900284	Enhancer-like;Ubiquitous	86	.	8900034	8900035	255,0,0
chr1	8902502	8902724	Enhancer-like;Stromal/Fibroblast?	2	.	8902614	8902615	255,0,0
chr1	8902795	8903287	Enhancer-like;Endocervix	17	.	8903057	8903058	255,0,0
chr1	8903508	8903762	Enhancer-like;Stromal/Fibroblast?	3	.	8903703	8903704	255,0,0
chr1	8903762	8904575	Enhancer-like;Ubiquitous	103	.	8904022	8904023	255,0,0
chr1	8905612	8905983	Enhancer-like;Stromal/Fibroblast?	3	.	8905733	8905734	255,0,0
chr1	8911001	8911371	Enhancer-like;Myeloid?	4	.	8911193	8911194	255,0,0
chr1	8911371	8911818	Enhancer-like;Breast/Epithelial?	8	.	8911612	8911613	255,0,0
chr1	8913421	8914088	Enhancer-like;Breast	13	.	8913750	8913751	255,0,0
chr1	8915285	8915891	Enhancer-like;Neural	8	.	8915564	8915565	255,0,0
chr1	8918164	8918682	Enhancer-like;Ubiquitous?	20	.	8918359	8918360	255,0,0
chr1	8926641	8926974	Enhancer-like;CD4-T_cells	3	.	8926870	8926871	255,0,0
chr1	8926974	8927228	Enhancer-like;CD4-T_cells	2	.	8927019	8927020	255,0,0
chr1	8938141	8938603	Enhancer-like;Myeloid?	3	.	8938328	8938329	255,0,0
chr1	8939579	8940078	Enhancer-like;Solid_tissue	10	.	8939790	8939791	255,0,0
chr1	8941759	8942179	Enhancer-like;Solid_tissue	14	.	8941994	8941995	255,0,0
chr1	8943278	8943708	Enhancer-like;Embryo/Pluripotent	6	.	8943596	8943597	255,0,0
chr1	8943708	8943977	Enhancer-like;Embryo/Pluripotent	5	.	8943762	8943763	255,0,0
chr1	8983580	8983980	Enhancer-like;Ubiquitous	11	.	8983802	8983803	255,0,0
chr1	8985145	8985761	Enhancer-like;Stromal/Fibroblast?	2	.	8985615	8985616	255,0,0
chr1	8985880	8986633	Enhancer-like;Ubiquitous	86	.	8986309	8986310	255,0,0
chr1	8986687	8987074	Enhancer-like;Stromal/Fibroblast?	2	.	8986837	8986838	255,0,0
chr1	8987916	8988252	Enhancer-like;CD4-T_cells	3	.	8988067	8988068	255,0,0
chr1	9001022	9001483	Enhancer-like/Gene_tail;Prostate	2	.	9001254	9001255	255,0,0
chr1	9001662	9001883	Enhancer-like/Gene_tail;Prostate	4	.	9001811	9001812	255,0,0
chr1	9029192	9029947	Regulatory;Myeloid	38	.	9029557	9029558	191,0,255
chr1	9093892	9094410	Promoter-like/LNC-like/Enhancer-like;Myeloid?	3	.	9094222	9094223	255,140,26
chr1	9098613	9099213	LNC-like/Enhancer-like/Gene_tail;Breast	10	.	9098939	9098940	0,153,0
chr1	9135198	9135530	Enhancer-like;Lymphoid	2	.	9135438	9135439	255,0,0
chr1	9135530	9135792	Enhancer-like;Lymphoid	3	.	9135643	9135644	255,0,0
chr1	9137208	9137475	Enhancer-like;Stromal/Fibroblast?	2	.	9137375	9137376	255,0,0
chr1	9141976	9142675	Promoter-like;Ubiquitous?	20	.	9142396	9142397	255,140,26
chr1	9142961	9143775	Enhancer-like;Ubiquitous	49	.	9143430	9143431	255,0,0
chr1	9144846	9145783	Enhancer-like;Ubiquitous	145	.	9145364	9145365	255,0,0
chr1	9145785	9146602	Enhancer-like;Ubiquitous	38	.	9146190	9146191	255,0,0
chr1	9200006	9200333	LNC-like/Enhancer-like;Breast/Epithelial?	3	.	9200130	9200131	0,153,0
chr1	9200395	9200822	LNC-like/Enhancer-like;Breast/Epithelial?	7	.	9200599	9200600	0,153,0
chr1	9200822	9201196	LNC-like/Enhancer-like;Stromal/Fibroblast?	3	.	9201007	9201008	0,153,0
chr1	9201275	9201696	LNC-like/Enhancer-like;Stromal/Nervous?	19	.	9201570	9201571	0,153,0
chr1	9201696	9202254	Promoter-like/LNC-like/Enhancer-like;Stromal/Nervous?	30	.	9201856	9201857	255,140,26
chr1	9202287	9202853	Promoter-like/LNC-like/Enhancer-like;Embryo/Kidney	9	.	9202603	9202604	255,140,26
chr1	9203141	9203634	Promoter-like/LNC-like/Enhancer-like;Ubiquitous?	3	.	9203490	9203491	255,140,26
chr1	9203634	9204088	Enhancer-like;Breast??	7	.	9203831	9203832	255,0,0
chr1	9207030	9207412	Enhancer-like;Stromal/Nervous?	5	.	9207263	9207264	255,0,0
chr1	9207412	9207823	Enhancer-like;Ubiquitous?	3	.	9207489	9207490	255,0,0
chr1	9211262	9211486	Enhancer-like;Ubiquitous?	5	.	9211414	9211415	255,0,0
chr1	9211486	9212012	Enhancer-like;Cardiovascular	20	.	9211672	9211673	255,0,0
chr1	9225181	9225353	Enhancer-like;Breast	2	.	9225266	9225267	255,0,0
chr1	9225602	9226188	Enhancer-like;Prostate	2	.	9225902	9225903	255,0,0
chr1	9231584	9232014	Enhancer-like;Breast/Epithelial?	7	.	9231764	9231765	255,0,0
chr1	9233099	9233771	LNC-like/Enhancer-like;Myeloid	60	.	9233549	9233550	0,153,0
chr1	9272346	9272902	Enhancer-like/Gene_tail;Myeloid	6	.	9272650	9272651	255,0,0
chr1	9272911	9273220	Enhancer-like/Gene_tail;Ubiquitous	4	.	9273104	9273105	255,0,0
chr1	9273220	9273788	Enhancer-like/Gene_tail;Myeloid	10	.	9273420	9273421	255,0,0
chr1	9275057	9275425	Enhancer-like/Gene_tail;Stromal/Fibroblast?	2	.	9275315	9275316	255,0,0
chr1	9275425	9276241	Enhancer-like/Gene_tail;Ubiquitous	61	.	9275765	9275766	255,0,0
chr1	9279121	9279634	Enhancer-like;T-cells	29	.	9279420	9279421	255,0,0
chr1	9279634	9279874	Enhancer-like;Retina/Nervous	3	.	9279695	9279696	255,0,0
chr1	9279906	9280316	Enhancer-like;Stromal/Fibroblast?	3	.	9280112	9280113	255,0,0
chr1	9280316	9280967	Enhancer-like;Ubiquitous	64	.	9280602	9280603	255,0,0
chr1	9281094	9281215	Enhancer-like;Myeloid?	2	.	9281164	9281165	255,0,0
chr1	9281215	9281564	Enhancer-like;Stromal/Nervous?	4	.	9281335	9281336	255,0,0
chr1	9281825	9282286	Enhancer-like;Retina/Nervous	3	.	9282092	9282093	255,0,0
chr1	9284196	9284607	Regulatory;Solid_tissue	3	.	9284324	9284325	191,0,255
chr1	9289065	9289317	Enhancer-like;Ubiquitous?	6	.	9289202	9289203	255,0,0
chr1	9290002	9290546	Enhancer-like;Stromal/Nervous?	26	.	9290311	9290312	255,0,0
chr1	9290546	9290893	Enhancer-like;Endocervix	4	.	9290701	9290702	255,0,0
chr1	9371247	9371518	Enhancer-like/Gene_tail;Immune/Macrophage	3	.	9371414	9371415	255,0,0
chr1	9371518	9372132	Enhancer-like/Gene_tail;Adipose	24	.	9371818	9371819	255,0,0
chr1	9372132	9372401	Enhancer-like/Gene_tail;Solid_tissue	4	.	9372299	9372300	255,0,0
chr1	9372401	9372748	Enhancer-like/Gene_tail;Stromal/Fibroblast?	6	.	9372553	9372554	255,0,0
chr1	9372748	9373040	Enhancer-like/Gene_tail;Vascular	5	.	9372896	9372897	255,0,0
chr1	9373040	9373253	Enhancer-like/Gene_tail;Retina/Nervous	2	.	9373136	9373137	255,0,0
chr1	9373380	9373670	Enhancer-like/Gene_tail;Myeloid	2	.	9373497	9373498	255,0,0
chr1	9373672	9374220	Regulatory/Gene_tail;Myeloid	15	.	9373968	9373969	191,0,255
chr1	9374220	9374453	Gene_tail;Stromal/Fibroblast?	2	.	9374271	9374272	166,166,166
chr1	9375181	9375569	Enhancer-like;Myeloid	5	.	9375395	9375396	255,0,0
chr1	9375607	9375796	Enhancer-like;Vascular	5	.	9375703	9375704	255,0,0
chr1	9375796	9376037	Enhancer-like;Vascular	7	.	9375904	9375905	255,0,0
chr1	9376037	9376431	Enhancer-like;Retina/Nervous	6	.	9376178	9376179	255,0,0
chr1	9376431	9376664	Enhancer-like;Adipose	3	.	9376592	9376593	255,0,0
chr1	9376666	9377032	Enhancer-like;Stromal/Fibroblast?	11	.	9376864	9376865	255,0,0
chr1	9377032	9377629	Enhancer-like;Adipose	21	.	9377208	9377209	255,0,0
chr1	9378002	9378533	Enhancer-like;Immune/Macrophage	2	.	9378355	9378356	255,0,0
chr1	9382536	9383140	Enhancer-like;Immune/Macrophage	2	.	9382799	9382800	255,0,0
chr1	9384600	9384949	Enhancer-like;Prostate	14	.	9384855	9384856	255,0,0
chr1	9384949	9385299	Enhancer-like;Endocervix	18	.	9385055	9385056	255,0,0
chr1	9385542	9386239	Enhancer-like;Endocervix	8	.	9385903	9385904	255,0,0
chr1	9386249	9386673	Enhancer-like;Endocervix	8	.	9386477	9386478	255,0,0
chr1	9388339	9388552	Enhancer-like;Monocyte?	3	.	9388489	9388490	255,0,0
chr1	9388552	9388750	Enhancer-like;Neural?	2	.	9388638	9388639	255,0,0
chr1	9388765	9389101	Enhancer-like;Endocervix	14	.	9388936	9388937	255,0,0
chr1	9397935	9398270	Enhancer-like;Cardiovascular	11	.	9398154	9398155	255,0,0
chr1	9398270	9398508	Enhancer-like;Cardiovascular	8	.	9398362	9398363	255,0,0
chr1	9398508	9398696	Enhancer-like;Cardiovascular	3	.	9398560	9398561	255,0,0
chr1	9399579	9399935	Enhancer-like;T-cells	10	.	9399753	9399754	255,0,0
chr1	9399935	9400321	Enhancer-like;Cardiovascular	12	.	9400112	9400113	255,0,0
chr1	9400321	9400613	Enhancer-like;T-cells	12	.	9400517	9400518	255,0,0
chr1	9400613	9401010	Enhancer-like;Ubiquitous	33	.	9400788	9400789	255,0,0
chr1	9401010	9401254	Enhancer-like;Vascular	8	.	9401104	9401105	255,0,0
chr1	9401578	9401831	Enhancer-like;Cardiovascular	5	.	9401770	9401771	255,0,0
chr1	9401831	9402250	Enhancer-like;Cardiovascular	25	.	9402022	9402023	255,0,0
chr1	9402294	9402457	Enhancer-like;Stromal/Fibroblast?	2	.	9402347	9402348	255,0,0
chr1	9406027	9406517	Enhancer-like;Lymphoid	8	.	9406256	9406257	255,0,0
chr1	9410696	9411373	Enhancer-like;Cardiovascular	20	.	9411119	9411120	255,0,0
chr1	9412492	9412666	Enhancer-like;Neural??	3	.	9412551	9412552	255,0,0
chr1	9412666	9412866	Enhancer-like;Stromal/Fibroblast?	2	.	9412748	9412749	255,0,0
chr1	9412866	9413365	Enhancer-like;Ubiquitous	75	.	9413209	9413210	255,0,0
chr1	9413365	9413931	LNC-like/Enhancer-like;Ubiquitous	101	.	9413577	9413578	0,153,0
chr1	9413931	9414193	LNC-like/Enhancer-like;Ubiquitous?	11	.	9414054	9414055	0,153,0
chr1	9417026	9417396	LNC-like/Enhancer-like;Lymphoid	2	.	9417202	9417203	0,153,0
chr1	9418793	9419159	LNC-like/Enhancer-like;Lymphoid	5	.	9418953	9418954	0,153,0
chr1	9441564	9441951	Enhancer-like;Vascular	6	.	9441756	9441757	255,0,0
chr1	9442479	9442980	Enhancer-like;Myeloid?	3	.	9442685	9442686	255,0,0
chr1	9443881	9444094	Enhancer-like;Neural?	2	.	9444034	9444035	255,0,0
chr1	9444094	9444564	Enhancer-like;Neural?	28	.	9444293	9444294	255,0,0
chr1	9448594	9448787	LNC-like/Enhancer-like;Endocervix	2	.	9448684	9448685	0,153,0
chr1	9448787	9449024	LNC-like/Enhancer-like;Adipose	2	.	9448858	9448859	0,153,0
chr1	9449024	9449410	LNC-like/Enhancer-like;Endocervix	13	.	9449227	9449228	0,153,0
chr1	9449450	9449618	LNC-like/Enhancer-like;Endocervix	2	.	9449527	9449528	0,153,0
chr1	9449618	9449874	LNC-like/Enhancer-like;Adipose	2	.	9449684	9449685	0,153,0
chr1	9450068	9450506	LNC-like/Enhancer-like;Breast	4	.	9450344	9450345	0,153,0
chr1	9452476	9452914	Promoter-like/LNC-like/Enhancer-like;Breast??	5	.	9452642	9452643	255,140,26
chr1	9453395	9453802	LNC-like/Enhancer-like;Neural?	4	.	9453579	9453580	0,153,0
chr1	9453802	9454401	Promoter-like/LNC-like/Enhancer-like;Adipose	3	.	9454056	9454057	255,140,26
chr1	9455747	9456086	Enhancer-like;Ubiquitous?	8	.	9455914	9455915	255,0,0
chr1	9465480	9465976	Enhancer-like;Ubiquitous?	4	.	9465725	9465726	255,0,0
chr1	9466659	9467060	Enhancer-like;Adipose	7	.	9466881	9466882	255,0,0
chr1	9467060	9467557	Enhancer-like;Pancreas	7	.	9467250	9467251	255,0,0
chr1	9473071	9473689	Enhancer-like;Ubiquitous	52	.	9473347	9473348	255,0,0
chr1	9476740	9477027	Enhancer-like;Stromal/Nervous?	4	.	9476877	9476878	255,0,0
chr1	9482541	9482857	Enhancer-like;Prostate	3	.	9482690	9482691	255,0,0
chr1	9483082	9483383	Enhancer-like;Myeloid?	2	.	9483263	9483264	255,0,0
chr1	9490563	9490925	Enhancer-like;Breast??	4	.	9490682	9490683	255,0,0
chr1	9491018	9491478	Enhancer-like;Ubiquitous?	14	.	9491243	9491244	255,0,0
chr1	9495000	9495764	Enhancer-like;Ubiquitous	147	.	9495481	9495482	255,0,0
chr1	9495764	9496033	Enhancer-like;Ubiquitous?	3	.	9495922	9495923	255,0,0
chr1	9505214	9505801	Enhancer-like;Retina/Nervous	3	.	9505447	9505448	255,0,0
chr1	9518551	9518995	Enhancer-like;Adipose	2	.	9518802	9518803	255,0,0
chr1	9519537	9520062	Enhancer-like;Adipose	3	.	9519802	9519803	255,0,0
chr1	9526581	9527066	Enhancer-like;Prostate	4	.	9526860	9526861	255,0,0
chr1	9529082	9529493	Enhancer-like;Stromal/Nervous?	2	.	9529357	9529358	255,0,0
chr1	9531087	9531503	Enhancer-like;Prostate	9	.	9531300	9531301	255,0,0
chr1	9532712	9533276	Enhancer-like;Liver	10	.	9533006	9533007	255,0,0
chr1	9537808	9537960	Enhancer-like;Liver	2	.	9537885	9537886	255,0,0
chr1	9537960	9538449	Enhancer-like;Prostate	50	.	9538178	9538179	255,0,0
chr1	9586215	9586821	Gene_tail;Ubiquitous	40	.	9586556	9586557	166,166,166
chr1	9586821	9587265	Regulatory/Gene_tail;Ubiquitous	15	.	9586964	9586965	191,0,255
chr1	9587368	9587870	Gene_tail;Ubiquitous	3	.	9587496	9587497	166,166,166
chr1	9615877	9616113	Promoter-like/LNC-like/Enhancer-like/Gene_tail;Breast	3	.	9616027	9616028	255,140,26
chr1	9616113	9616501	Promoter-like/LNC-like/Gene_tail;Ubiquitous	20	.	9616316	9616317	255,140,26
chr1	9616616	9617297	Promoter-like/LNC-like/Gene_tail;Ubiquitous	81	.	9616990	9616991	255,140,26
chr1	9617438	9618078	LNC-like/Enhancer-like/Gene_tail;Ubiquitous	76	.	9617910	9617911	0,153,0
chr1	9618078	9618672	LNC-like/Enhancer-like/Gene_tail;Ubiquitous	50	.	9618201	9618202	0,153,0
chr1	9618693	9619105	LNC-like/Enhancer-like/Gene_tail;Ubiquitous	24	.	9618994	9618995	0,153,0
chr1	9619105	9619793	LNC-like/Enhancer-like/Gene_tail;Ubiquitous	60	.	9619295	9619296	0,153,0
chr1	9619959	9620455	LNC-like;Colon??	6	.	9620242	9620243	0,153,0
chr1	9620779	9621221	LNC-like/Enhancer-like;Colon??	7	.	9621013	9621014	0,153,0
chr1	9621228	9621575	LNC-like/Enhancer-like;Embryo/Kidney	3	.	9621381	9621382	0,153,0
chr1	9621879	9622022	LNC-like;Myeloid/Erythroid	2	.	9621943	9621944	0,153,0
chr1	9622022	9622414	LNC-like;Colon??	4	.	9622158	9622159	0,153,0
chr1	9622414	9622935	LNC-like;Colon??	4	.	9622651	9622652	0,153,0
chr1	9623595	9623970	Regulatory;Cardiovascular	5	.	9623770	9623771	191,0,255
chr1	9625684	9626169	Enhancer-like;Lymphoid	3	.	9626001	9626002	255,0,0
chr1	9626169	9626757	Enhancer-like;Lymphoid	21	.	9626410	9626411	255,0,0
chr1	9626843	9627719	Enhancer-like;Ubiquitous	154	.	9627188	9627189	255,0,0
chr1	9627719	9628058	Enhancer-like;Lymphoid	2	.	9627877	9627878	255,0,0
chr1	9628216	9628936	Enhancer-like;Lymphoid	30	.	9628640	9628641	255,0,0
chr1	9628936	9629485	Enhancer-like;Lymphoid	34	.	9629186	9629187	255,0,0
chr1	9629485	9630340	Enhancer-like;Myeloid	106	.	9629907	9629908	255,0,0
chr1	9630445	9630925	Enhancer-like;Immune??	5	.	9630742	9630743	255,0,0
chr1	9630925	9631291	Enhancer-like;Lymphoid	2	.	9631061	9631062	255,0,0
chr1	9639180	9639480	Regulatory;Lymphoid	2	.	9639369	9639370	191,0,255
chr1	9643765	9644269	Enhancer-like;CD4-T_cells	11	.	9644053	9644054	255,0,0
chr1	9644519	9645175	Enhancer-like;Myeloid	46	.	9644855	9644856	255,0,0
chr1	9646058	9646475	Regulatory;Lymphoid	5	.	9646320	9646321	191,0,255
chr1	9647693	9648108	Enhancer-like;Lymphoid	5	.	9647854	9647855	255,0,0
chr1	9649518	9649716	Enhancer-like;Lymphoid	3	.	9649629	9649630	255,0,0
chr1	9649716	9650070	Enhancer-like;Lymphoid	3	.	9649809	9649810	255,0,0
chr1	9834439	9834872	Enhancer-like;Prostate	3	.	9834683	9834684	255,0,0
chr1	9835597	9836171	Enhancer-like;Liver	25	.	9835985	9835986	255,0,0
chr1	9836171	9836531	Enhancer-like;Retina/Nervous	17	.	9836326	9836327	255,0,0
chr1	9836531	9836922	Enhancer-like;Solid_tissue	6	.	9836653	9836654	255,0,0
chr1	9838973	9839416	Enhancer-like;Neural?	2	.	9839208	9839209	255,0,0
chr1	9840212	9840636	Enhancer-like;Neural?	2	.	9840375	9840376	255,0,0
chr1	9841753	9842557	Enhancer-like;Retina/Nervous	5	.	9842131	9842132	255,0,0
chr1	9842557	9843460	Enhancer-like/Gene_tail;Prostate	30	.	9843134	9843135	255,0,0
chr1	9843460	9844098	Enhancer-like/Gene_tail;Prostate	30	.	9843754	9843755	255,0,0
chr1	9844170	9844594	Enhancer-like/Gene_tail;Retina/Nervous	4	.	9844371	9844372	255,0,0
chr1	9844665	9844961	Enhancer-like/Gene_tail;Retina/Nervous	2	.	9844875	9844876	255,0,0
chr1	9846588	9847199	Enhancer-like/Gene_tail;Endocervix	18	.	9846903	9846904	255,0,0
chr1	9912154	9912546	Enhancer-like;Embryo/Kidney	2	.	9912341	9912342	255,0,0
chr1	9990090	9990406	Regulatory/Gene_tail;Myeloid	2	.	9990213	9990214	191,0,255
chr1	9990406	9990830	Regulatory/Gene_tail;Cardiovascular	6	.	9990640	9990641	191,0,255
chr1	9990870	9991189	Enhancer-like;Cardiovascular	4	.	9991043	9991044	255,0,0
chr1	9992941	9993386	Regulatory;Adipose	3	.	9993133	9993134	191,0,255
chr1	10031434	10031831	Enhancer-like;Colon??	5	.	10031638	10031639	255,0,0
chr1	10182240	10182453	Gene_tail;Ubiquitous	2	.	10182349	10182350	166,166,166
chr1	10182453	10182647	Gene_tail;Neural?	2	.	10182555	10182556	166,166,166
chr1	10182659	10182990	Enhancer-like/Gene_tail;Ubiquitous	4	.	10182800	10182801	255,0,0
chr1	10183714	10184012	Gene_tail;Ubiquitous	19	.	10183891	10183892	166,166,166
chr1	10184012	10184845	Enhancer-like/Gene_tail;Endocervix	20	.	10184128	10184129	255,0,0
chr1	10186837	10187038	Enhancer-like;Neural?	5	.	10186934	10186935	255,0,0
chr1	10189659	10190181	Enhancer-like;B-cells	12	.	10189873	10189874	255,0,0
chr1	10193195	10193691	Enhancer-like;Neural?	3	.	10193387	10193388	255,0,0
chr1	10193949	10194627	Enhancer-like;Colon??	2	.	10194174	10194175	255,0,0
chr1	10195410	10195734	Regulatory;Endometrium?	3	.	10195612	10195613	191,0,255
chr1	10197058	10197353	Regulatory;Colon??	3	.	10197230	10197231	191,0,255
chr1	10200536	10200768	Enhancer-like;Colon??	2	.	10200679	10200680	255,0,0
chr1	10200768	10200967	Enhancer-like;B-cells	2	.	10200814	10200815	255,0,0
chr1	10204269	10204715	Regulatory;Colon??	2	.	10204423	10204424	191,0,255
chr1	10208654	10209025	LNC-like/Enhancer-like;Myeloid?	5	.	10208826	10208827	0,153,0
chr1	10388155	10388642	LNC-like/Enhancer-like;Myeloid?	21	.	10388378	10388379	0,153,0
chr1	10388642	10388939	LNC-like/Enhancer-like;Stromal/Fibroblast?	7	.	10388774	10388775	0,153,0
chr1	10389357	10389593	Promoter-like/LNC-like/Enhancer-like;Myeloid?	2	.	10389445	10389446	255,140,26
chr1	10390773	10391140	Promoter-like/LNC-like/Enhancer-like;Myeloid	4	.	10390912	10390913	255,140,26
chr1	10391605	10392009	LNC-like;Colon??	3	.	10391877	10391878	0,153,0
chr1	10392506	10392920	LNC-like;Colon??	3	.	10392665	10392666	0,153,0
chr1	10393681	10394085	LNC-like;Immune/Macrophage	3	.	10393880	10393881	0,153,0
chr1	10421521	10421967	Regulatory/Gene_tail;Stromal/Fibroblast?	25	.	10421775	10421776	191,0,255
chr1	10421967	10422058	Regulatory/Gene_tail;Embryo/Kidney	3	.	10422010	10422011	191,0,255
chr1	10422058	10422344	Enhancer-like/Gene_tail;Colon??	13	.	10422208	10422209	255,0,0
chr1	10422344	10422786	Enhancer-like/Gene_tail;Ubiquitous	21	.	10422504	10422505	255,0,0
chr1	10422886	10423584	Enhancer-like/Gene_tail;Myeloid	15	.	10423211	10423212	255,0,0
chr1	10423610	10423990	Enhancer-like/Gene_tail;Ubiquitous	20	.	10423871	10423872	255,0,0
chr1	10423990	10424511	Enhancer-like/Gene_tail;Ubiquitous	34	.	10424194	10424195	255,0,0
chr1	10424511	10425092	Enhancer-like/Gene_tail;Myeloid	12	.	10424722	10424723	255,0,0
chr1	10425549	10425751	Enhancer-like;T-cells	2	.	10425649	10425650	255,0,0
chr1	10425751	10426079	Enhancer-like;Embryo/Kidney	18	.	10425921	10425922	255,0,0
chr1	10427876	10428568	Enhancer-like;Ubiquitous?	28	.	10428215	10428216	255,0,0
chr1	10453228	10453471	Regulatory/Gene_tail;Embryo/Kidney	3	.	10453341	10453342	191,0,255
chr1	10453471	10453936	Regulatory/Gene_tail;Ubiquitous	78	.	10453779	10453780	191,0,255
chr1	10453936	10454269	Regulatory/Gene_tail;Ubiquitous	39	.	10454014	10454015	191,0,255
chr1	10454269	10454647	Regulatory/Gene_tail;Ubiquitous	14	.	10454521	10454522	191,0,255
chr1	10454647	10455197	Regulatory/Gene_tail;Ubiquitous	28	.	10454809	10454810	191,0,255
chr1	10455239	10455504	Gene_tail;Embryo/Kidney	4	.	10455389	10455390	166,166,166
chr1	10631765	10632129	Enhancer-like/Gene_tail;Retina/Nervous	3	.	10631981	10631982	255,0,0
chr1	10632273	10632551	Enhancer-like/Gene_tail;Myeloid/Erythroid	3	.	10632412	10632413	255,0,0
chr1	10632704	10633039	Regulatory/Gene_tail;Stromal/Fibroblast?	4	.	10632867	10632868	191,0,255
chr1	10633325	10633964	Enhancer-like/Gene_tail;Ubiquitous	12	.	10633667	10633668	255,0,0
chr1	10634015	10634262	Enhancer-like/Gene_tail;Ubiquitous	3	.	10634151	10634152	255,0,0
chr1	10634262	10634703	Enhancer-like/Gene_tail;Ubiquitous	33	.	10634527	10634528	255,0,0
chr1	10634703	10635455	Enhancer-like/Gene_tail;Ubiquitous	68	.	10635017	10635018	255,0,0
chr1	10803037	10803610	Enhancer-like;Liver	4	.	10803319	10803320	255,0,0
chr1	10803825	10804192	Enhancer-like;Liver	10	.	10804072	10804073	255,0,0
chr1	10804192	10804925	Enhancer-like;Ubiquitous	217	.	10804461	10804462	255,0,0
chr1	10814948	10815340	Enhancer-like;Lymphoid/Neural??	13	.	10815158	10815159	255,0,0
chr1	10815340	10816187	Enhancer-like;Embryo/Pluripotent	51	.	10815627	10815628	255,0,0
chr1	10818552	10818903	Enhancer-like;Breast/Epithelial?	5	.	10818782	10818783	255,0,0
chr1	10818903	10819259	Enhancer-like;Liver	3	.	10819011	10819012	255,0,0
chr1	10822879	10823134	Enhancer-like;Adipose	2	.	10823050	10823051	255,0,0
chr1	10823134	10823536	Enhancer-like;Stromal/Nervous?	4	.	10823257	10823258	255,0,0
chr1	10824608	10825493	Enhancer-like;Breast/Epithelial?	38	.	10825062	10825063	255,0,0
chr1	10825543	10826155	Enhancer-like;Breast/Epithelial?	9	.	10825842	10825843	255,0,0
chr1	10830943	10831359	Enhancer-like;Solid_tissue	8	.	10831194	10831195	255,0,0
chr1	10831359	10831754	Enhancer-like;Breast??	4	.	10831505	10831506	255,0,0
chr1	10835257	10835704	Enhancer-like;Retina/Nervous	4	.	10835528	10835529	255,0,0
chr1	10835704	10836471	Enhancer-like;Ubiquitous	185	.	10835958	10835959	255,0,0
chr1	10837319	10837735	Enhancer-like;Endocervix	8	.	10837591	10837592	255,0,0
chr1	10841054	10841307	Enhancer-like;Muscle	2	.	10841182	10841183	255,0,0
chr1	10852735	10853009	Unannotated;Myeloid?	2	.	10852880	10852881	166,166,166
chr1	10856857	10857263	Enhancer-like;Muscle	4	.	10857120	10857121	255,0,0
chr1	10857555	10858142	Enhancer-like;Adipose	3	.	10857907	10857908	255,0,0
chr1	10860628	10861047	Enhancer-like;Prostate	3	.	10860891	10860892	255,0,0
chr1	10865698	10865896	Promoter-like/LNC-like;Myeloid?	3	.	10865796	10865797	255,140,26
chr1	10866765	10867735	Enhancer-like;Ubiquitous	74	.	10867219	10867220	255,0,0
chr1	10867777	10868323	Enhancer-like;Neural?	5	.	10868028	10868029	255,0,0
chr1	10873078	10873415	Enhancer-like;Endocervix	6	.	10873257	10873258	255,0,0
chr1	10888365	10888732	Promoter-like;Retina/Nervous	3	.	10888522	10888523	255,140,26
chr1	10888732	10889167	Enhancer-like;Retina/Nervous	4	.	10888987	10888988	255,0,0
chr1	10890635	10891071	Enhancer-like;Breast	7	.	10890837	10890838	255,0,0
chr1	10892160	10892508	Enhancer-like;Ubiquitous?	4	.	10892340	10892341	255,0,0
chr1	10893294	10893666	Regulatory;Breast	2	.	10893429	10893430	191,0,255
chr1	10897949	10898418	Enhancer-like;Stromal/Nervous?	5	.	10898238	10898239	255,0,0
chr1	10898537	10898890	Enhancer-like;Retina/Nervous	3	.	10898695	10898696	255,0,0
chr1	10899650	10900007	Enhancer-like;Endocervix	3	.	10899870	10899871	255,0,0
chr1	10900007	10900513	Enhancer-like;Ubiquitous	71	.	10900280	10900281	255,0,0
chr1	10900513	10900698	Enhancer-like;Ubiquitous	5	.	10900636	10900637	255,0,0
chr1	10900698	10900955	Enhancer-like;Breast??	9	.	10900817	10900818	255,0,0
chr1	10900955	10901453	Enhancer-like;Ubiquitous	123	.	10901222	10901223	255,0,0
chr1	10901453	10901969	Enhancer-like;Solid_tissue	23	.	10901623	10901624	255,0,0
chr1	10903553	10903681	Enhancer-like;Breast??	2	.	10903621	10903622	255,0,0
chr1	10903801	10904203	Enhancer-like;Neural?	2	.	10904008	10904009	255,0,0
chr1	10904756	10905365	Enhancer-like;T-cells	13	.	10905026	10905027	255,0,0
chr1	10912448	10912726	Enhancer-like;Breast??	3	.	10912530	10912531	255,0,0
chr1	10917732	10918410	Enhancer-like;T-cells	10	.	10918039	10918040	255,0,0
chr1	10918674	10918950	Enhancer-like;T-cells	2	.	10918803	10918804	255,0,0
chr1	10932042	10932601	Regulatory;T-cells	6	.	10932381	10932382	191,0,255
chr1	10934325	10934587	Regulatory;Myeloid?	2	.	10934450	10934451	191,0,255
chr1	10937192	10937516	Enhancer-like;Liver	6	.	10937394	10937395	255,0,0
chr1	10937516	10937711	Enhancer-like;T-cells	3	.	10937575	10937576	255,0,0
chr1	10939778	10940435	Enhancer-like;T-cells	27	.	10940164	10940165	255,0,0
chr1	10941940	10942268	Enhancer-like/Gene_tail;Retina/Nervous	6	.	10942099	10942100	255,0,0
chr1	10944060	10944505	Enhancer-like/Gene_tail;Endocervix	10	.	10944325	10944326	255,0,0
chr1	10944505	10944848	Enhancer-like/Gene_tail;Myeloid?	3	.	10944596	10944597	255,0,0
chr1	10985537	10985969	Enhancer-like;Lymphoid	4	.	10985814	10985815	255,0,0
chr1	10986485	10986913	Enhancer-like;Lymphoid	2	.	10986624	10986625	255,0,0
chr1	11010182	11010567	Enhancer-like;Embryo/Kidney	2	.	11010428	11010429	255,0,0
chr1	11048579	11048894	Unannotated;Embryo/Kidney	2	.	11048786	11048787	166,166,166
chr1	11048894	11049311	Unannotated;Ubiquitous	6	.	11049060	11049061	166,166,166
chr1	11049529	11049856	Gene_tail;Ubiquitous	2	.	11049696	11049697	166,166,166
chr1	11049873	11050260	Regulatory/Gene_tail;Ubiquitous	14	.	11050139	11050140	191,0,255
chr1	11050260	11050594	Regulatory/Gene_tail;Monocyte?	10	.	11050355	11050356	191,0,255
chr1	11050665	11050933	Gene_tail;Liver	3	.	11050797	11050798	166,166,166
chr1	11050933	11051547	Gene_tail;Ubiquitous	25	.	11051169	11051170	166,166,166
chr1	11051784	11052626	Enhancer-like/Gene_tail;Myeloid	55	.	11052327	11052328	255,0,0
chr1	11052626	11052787	Enhancer-like/Gene_tail;Myeloid	13	.	11052714	11052715	255,0,0
chr1	11052787	11053204	Enhancer-like/Gene_tail;Ubiquitous	63	.	11053021	11053022	255,0,0
chr1	11053204	11053581	Enhancer-like/Gene_tail;Ubiquitous	50	.	11053337	11053338	255,0,0
chr1	11061024	11061196	Promoter-like/LNC-like/Enhancer-like;Neural?	3	.	11061081	11061082	255,140,26
chr1	11061418	11061910	LNC-like/Enhancer-like/Gene_tail;Ubiquitous	26	.	11061733	11061734	0,153,0
chr1	11061910	11062025	LNC-like/Enhancer-like/Gene_tail;Embryo/Kidney	7	.	11061975	11061976	0,153,0
chr1	11062025	11062584	LNC-like/Gene_tail;Ubiquitous	19	.	11062196	11062197	0,153,0
chr1	11062675	11063229	LNC-like/Enhancer-like/Gene_tail;Ubiquitous	34	.	11063084	11063085	0,153,0
chr1	11063229	11063699	LNC-like/Enhancer-like/Gene_tail;Ubiquitous	44	.	11063388	11063389	0,153,0
chr1	11063831	11064504	LNC-like/Enhancer-like/Gene_tail;Ubiquitous	56	.	11064136	11064137	0,153,0
chr1	11064821	11065586	LNC-like/Enhancer-like/Gene_tail;Ubiquitous	49	.	11065178	11065179	0,153,0
chr1	11103398	11103709	Gene_tail;Embryo/Kidney	2	.	11103574	11103575	166,166,166
chr1	11103715	11104030	Gene_tail;Endocervix	2	.	11103841	11103842	166,166,166
chr1	11267606	11267976	Enhancer-like;Cardiovascular	4	.	11267826	11267827	255,0,0
chr1	11298778	11299005	Enhancer-like/Gene_tail;Embryo/Pluripotent	3	.	11298925	11298926	255,0,0
chr1	11299005	11299200	Enhancer-like/Gene_tail;Embryo/Kidney	3	.	11299100	11299101	255,0,0
chr1	11299200	11299413	Enhancer-like/Gene_tail;Retina/Nervous	2	.	11299265	11299266	255,0,0
chr1	11301438	11301787	Enhancer-like;Muscle	2	.	11301659	11301660	255,0,0
chr1	11325075	11325520	Regulatory;Retina/Nervous	2	.	11325278	11325279	191,0,255
chr1	11328730	11329391	Regulatory;Retina/Nervous	5	.	11329076	11329077	191,0,255
chr1	11334574	11335086	Enhancer-like;Adipose	2	.	11334753	11334754	255,0,0
chr1	11337465	11337910	Regulatory;Neural?	6	.	11337634	11337635	191,0,255
chr1	11339293	11339659	Enhancer-like;Retina/Nervous	2	.	11339513	11339514	255,0,0
chr1	11339659	11340019	Enhancer-like;Muscle	8	.	11339868	11339869	255,0,0
chr1	11340019	11340459	Enhancer-like;Retina/Nervous	7	.	11340155	11340156	255,0,0
chr1	11342299	11342619	Enhancer-like;Neural	2	.	11342465	11342466	255,0,0
chr1	11342647	11343086	Enhancer-like;Muscle	4	.	11342883	11342884	255,0,0
chr1	11350221	11350450	Enhancer-like;Neural	2	.	11350369	11350370	255,0,0
chr1	11352897	11353342	Enhancer-like;T-cells	6	.	11353184	11353185	255,0,0
chr1	11353342	11353576	Enhancer-like;B-cells	2	.	11353385	11353386	255,0,0
chr1	11355295	11355660	Enhancer-like;Retina/Nervous	2	.	11355486	11355487	255,0,0
chr1	11355660	11356086	Enhancer-like;Retina/Nervous	6	.	11355918	11355919	255,0,0
chr1	11356086	11356498	Enhancer-like;Embryo/Pluripotent	3	.	11356204	11356205	255,0,0
chr1	11357271	11357675	Promoter-like/LNC-like/Enhancer-like;Embryo/Pluripotent	2	.	11357515	11357516	255,140,26
chr1	11364265	11364473	LNC-like/Enhancer-like;Neural?	2	.	11364353	11364354	0,153,0
chr1	11366044	11366248	Enhancer-like;Lymphoid	2	.	11366151	11366152	255,0,0
chr1	11373501	11373854	Promoter-like/LNC-like/Enhancer-like;Myeloid?	2	.	11373702	11373703	255,140,26
chr1	11375576	11375891	LNC-like/Enhancer-like;Neural?	3	.	11375830	11375831	0,153,0
chr1	11375891	11376188	LNC-like/Enhancer-like;Retina/Nervous	5	.	11375999	11376000	0,153,0
chr1	11383637	11384163	Enhancer-like;T-cells	7	.	11383891	11383892	255,0,0
chr1	11384239	11384623	Enhancer-like;CD4-T_cells	6	.	11384414	11384415	255,0,0
chr1	11403965	11404288	Regulatory;Prostate	3	.	11404173	11404174	191,0,255
chr1	11404288	11404510	Enhancer-like;Prostate	2	.	11404376	11404377	255,0,0
chr1	11407086	11407817	Enhancer-like;T-cells	15	.	11407456	11407457	255,0,0
chr1	11413922	11414414	Enhancer-like;Embryo/Pluripotent	12	.	11414121	11414122	255,0,0
chr1	11416934	11417602	Enhancer-like;Muscle	3	.	11417328	11417329	255,0,0
chr1	11421266	11421578	Enhancer-like;Prostate	6	.	11421365	11421366	255,0,0
chr1	11434392	11434901	Enhancer-like;Retina/Nervous	4	.	11434648	11434649	255,0,0
chr1	11448306	11448658	Enhancer-like;Myeloid/Erythroid	2	.	11448571	11448572	255,0,0
chr1	11448820	11449378	Enhancer-like;Retina/Nervous	3	.	11449064	11449065	255,0,0
chr1	11453904	11454519	Enhancer-like;Retina/Nervous	5	.	11454241	11454242	255,0,0
chr1	11455805	11456209	Promoter-like/LNC-like/Enhancer-like;Prostate	4	.	11455988	11455989	255,140,26
chr1	11456209	11456453	Promoter-like/LNC-like/Enhancer-like;Prostate	4	.	11456364	11456365	255,140,26
chr1	11456453	11456746	Promoter-like/LNC-like/Enhancer-like;Prostate	4	.	11456533	11456534	255,140,26
chr1	11458820	11459507	LNC-like/Enhancer-like;Cardiovascular	5	.	11459098	11459099	0,153,0
chr1	11463197	11463473	Enhancer-like;Prostate	2	.	11463312	11463313	255,0,0
chr1	11473721	11473995	Regulatory;T-cells	2	.	11473846	11473847	191,0,255
chr1	11538647	11539344	Enhancer-like/Gene_tail;Retina/Nervous	5	.	11539007	11539008	255,0,0
chr1	11539488	11539971	Enhancer-like/Gene_tail;Ubiquitous	2	.	11539819	11539820	255,0,0
chr1	11540203	11540399	Enhancer-like/Gene_tail;Retina/Nervous	2	.	11540334	11540335	255,0,0
chr1	11540399	11540622	Enhancer-like/Gene_tail;Neural?	2	.	11540468	11540469	255,0,0
chr1	11541180	11541721	Enhancer-like/Gene_tail;Retina/Nervous	3	.	11541440	11541441	255,0,0
chr1	11550552	11551163	Regulatory;Solid_tissue	17	.	11550835	11550836	191,0,255
chr1	11558264	11558557	Enhancer-like;Embryo/Pluripotent	4	.	11558408	11558409	255,0,0
chr1	11562853	11563381	Enhancer-like;Myeloid/Erythroid	6	.	11563051	11563052	255,0,0
chr1	11563413	11564039	Enhancer-like;Lymphoid	23	.	11563781	11563782	255,0,0
chr1	11566544	11566672	Enhancer-like;Breast??	2	.	11566613	11566614	255,0,0
chr1	11568852	11569176	Enhancer-like;B-cells	2	.	11568984	11568985	255,0,0
chr1	11569435	11569975	Enhancer-like;Prostate	9	.	11569734	11569735	255,0,0
chr1	11579755	11580403	Enhancer-like;Lymphoid	18	.	11580125	11580126	255,0,0
chr1	11581792	11582185	Unannotated;Monocyte?	2	.	11581968	11581969	166,166,166
chr1	11594103	11594629	Enhancer-like;Embryo/Pluripotent	9	.	11594349	11594350	255,0,0
chr1	11614846	11615613	Enhancer-like;Neural?	2	.	11615261	11615262	255,0,0
chr1	11617147	11617874	Promoter-like/Enhancer-like;Prostate	3	.	11617469	11617470	255,140,26
chr1	11729551	11730160	LNC-like/Enhancer-like/Gene_tail;Myeloid/Erythroid	5	.	11729836	11729837	0,153,0
chr1	11730319	11730992	LNC-like/Enhancer-like/Gene_tail;Myeloid	82	.	11730613	11730614	0,153,0
chr1	11731509	11732397	Promoter-like/LNC-like/Enhancer-like;Stromal/Nervous?	53	.	11732005	11732006	255,140,26
chr1	11755829	11756176	Enhancer-like/Gene_tail;Breast/Epithelial?	6	.	11756005	11756006	255,0,0
chr1	11757239	11757514	Regulatory/Gene_tail;Breast/Epithelial?	2	.	11757379	11757380	191,0,255
chr1	11849367	11849495	Enhancer-like/Gene_tail;Endocervix	2	.	11849457	11849458	255,0,0
chr1	11849495	11850124	Enhancer-like/Gene_tail;Ubiquitous	27	.	11849851	11849852	255,0,0
chr1	11850126	11850680	Enhancer-like/Gene_tail;Ubiquitous	25	.	11850385	11850386	255,0,0
chr1	11850891	11851057	Enhancer-like/Gene_tail;Myeloid/Erythroid	2	.	11851012	11851013	255,0,0
chr1	11851057	11851779	Promoter-like/Enhancer-like/Gene_tail;Ubiquitous	77	.	11851359	11851360	255,140,26
chr1	11851779	11852277	Regulatory/Gene_tail;Ubiquitous	8	.	11852033	11852034	191,0,255
chr1	11852675	11853411	Regulatory/Gene_tail;Ubiquitous	25	.	11853126	11853127	191,0,255
chr1	11853554	11853967	Gene_tail;Ubiquitous	7	.	11853773	11853774	166,166,166
chr1	11854478	11854990	Enhancer-like/Gene_tail;Ubiquitous	29	.	11854774	11854775	255,0,0
chr1	11854990	11855263	Regulatory/Gene_tail;Ubiquitous	6	.	11855075	11855076	191,0,255
chr1	11860514	11860911	Enhancer-like;Neural?	3	.	11860767	11860768	255,0,0
chr1	11862971	11863157	Regulatory;Neural?	3	.	11863063	11863064	191,0,255
chr1	11873907	11874378	Enhancer-like;Adipose	4	.	11874155	11874156	255,0,0
chr1	11882751	11883369	Enhancer-like;Myeloid/Erythroid	34	.	11883053	11883054	255,0,0
chr1	11891158	11891299	Unannotated;Liver	2	.	11891223	11891224	166,166,166
chr1	11891991	11892143	Regulatory;Liver	2	.	11892060	11892061	191,0,255
chr1	11893498	11893823	Enhancer-like;Liver	3	.	11893658	11893659	255,0,0
chr1	11893823	11894240	Enhancer-like;Ubiquitous?	11	.	11894057	11894058	255,0,0
chr1	11898780	11899031	Enhancer-like;Retina/Nervous	2	.	11898911	11898912	255,0,0
chr1	11901247	11901771	Enhancer-like;Endocervix	10	.	11901542	11901543	255,0,0
chr1	11905548	11906041	Enhancer-like;T-cells	5	.	11905761	11905762	255,0,0
chr1	11915671	11915916	Gene_tail;Embryo/Kidney	3	.	11915763	11915764	166,166,166
chr1	11916452	11916761	Enhancer-like/Gene_tail;Embryo/Kidney	5	.	11916657	11916658	255,0,0
chr1	11916761	11917204	Regulatory/Gene_tail;Breast	20	.	11916986	11916987	191,0,255
chr1	11917426	11917809	Gene_tail;Embryo/Kidney	3	.	11917571	11917572	166,166,166
chr1	11917887	11918472	Regulatory/Gene_tail;Ubiquitous	52	.	11918136	11918137	191,0,255
chr1	11927896	11928394	Enhancer-like;Embryo/Kidney	6	.	11928198	11928199	255,0,0
chr1	11929657	11930414	Enhancer-like;Ubiquitous	35	.	11930024	11930025	255,0,0
chr1	11930463	11930885	Enhancer-like;Cardiovascular	4	.	11930690	11930691	255,0,0
chr1	11930957	11931630	Enhancer-like;Cardiovascular	22	.	11931292	11931293	255,0,0
chr1	11977530	11978194	Enhancer-like/Gene_tail;Ubiquitous	48	.	11977875	11977876	255,0,0
chr1	12033210	12033710	Regulatory/Gene_tail;Ubiquitous	3	.	12033500	12033501	191,0,255
chr1	12034007	12034940	Enhancer-like/Gene_tail;Ubiquitous	29	.	12034590	12034591	255,0,0
chr1	12035268	12035669	Regulatory/Gene_tail;Myeloid	4	.	12035452	12035453	191,0,255
chr1	12038213	12038527	Enhancer-like;Monocyte?	3	.	12038366	12038367	255,0,0
chr1	12038536	12038766	Enhancer-like;Myeloid/Erythroid	3	.	12038680	12038681	255,0,0
chr1	12038766	12039076	Enhancer-like;Myeloid/Erythroid	2	.	12038852	12038853	255,0,0
chr1	12040362	12041195	Enhancer-like;Lymphoid	38	.	12040759	12040760	255,0,0
chr1	12046828	12047282	Enhancer-like;Lymphoid	3	.	12047045	12047046	255,0,0
chr1	12047282	12047762	Enhancer-like;Lymphoid	18	.	12047573	12047574	255,0,0
chr1	12047762	12048026	Enhancer-like;T-cells	4	.	12047868	12047869	255,0,0
chr1	12049672	12050083	Enhancer-like;Prostate	5	.	12049897	12049898	255,0,0
chr1	12051835	12052707	Enhancer-like;Ubiquitous	81	.	12052143	12052144	255,0,0
chr1	12052817	12053207	Enhancer-like;Lymphoid	2	.	12053130	12053131	255,0,0
chr1	12053277	12053738	Enhancer-like;Lymphoid	4	.	12053508	12053509	255,0,0
chr1	12054193	12054641	Enhancer-like;Lymphoid	8	.	12054364	12054365	255,0,0
chr1	12056459	12056762	Enhancer-like;Stromal/Nervous?	3	.	12056633	12056634	255,0,0
chr1	12145922	12146346	Enhancer-like/Gene_tail;Lymphoid	7	.	12146130	12146131	255,0,0
chr1	12146360	12146707	Promoter-like/Enhancer-like/Gene_tail;Lymphoid	3	.	12146584	12146585	255,140,26
chr1	12146707	12147078	Enhancer-like/Gene_tail;Lymphoid	8	.	12146874	12146875	255,0,0
chr1	12147094	12147540	Enhancer-like/Gene_tail;Cardiovascular	12	.	12147315	12147316	255,0,0
chr1	12148055	12148723	Enhancer-like/Gene_tail;Lymphoid	15	.	12148458	12148459	255,0,0
chr1	12148723	12149091	Enhancer-like/Gene_tail;Myeloid/Erythroid	4	.	12148929	12148930	255,0,0
chr1	12149091	12149386	Enhancer-like/Gene_tail;Lymphoid	7	.	12149241	12149242	255,0,0
chr1	12149386	12149858	Enhancer-like;Lymphoid	4	.	12149469	12149470	255,0,0
chr1	12150392	12150935	Enhancer-like;T-cells	33	.	12150682	12150683	255,0,0
chr1	12150935	12151426	Enhancer-like;Myeloid	8	.	12151100	12151101	255,0,0
chr1	12151935	12152440	LNC-like/Enhancer-like;Lymphoid	22	.	12152219	12152220	0,153,0
chr1	12152440	12152842	Promoter-like/LNC-like/Enhancer-like;Lymphoid	6	.	12152605	12152606	255,140,26
chr1	12152842	12153356	Promoter-like/LNC-like/Enhancer-like;Lymphoid	20	.	12153221	12153222	255,140,26
chr1	12153356	12153949	Promoter-like/LNC-like/Enhancer-like;Myeloid	62	.	12153530	12153531	255,140,26
chr1	12157201	12157713	Enhancer-like;CD4-T_cells	8	.	12157538	12157539	255,0,0
chr1	12157713	12158417	Enhancer-like;Lymphoid	14	.	12157924	12157925	255,0,0
chr1	12158417	12159291	Enhancer-like;Lymphoid	13	.	12158799	12158800	255,0,0
chr1	12159690	12160360	LNC-like/Enhancer-like;Ubiquitous	26	.	12160055	12160056	0,153,0
chr1	12161042	12161424	Promoter-like/LNC-like/Enhancer-like;Ubiquitous	9	.	12161327	12161328	255,140,26
chr1	12161424	12161659	Promoter-like/LNC-like/Enhancer-like;Lymphoid	9	.	12161526	12161527	255,140,26
chr1	12161659	12162352	Promoter-like/LNC-like/Enhancer-like;Ubiquitous	189	.	12161991	12161992	255,140,26
chr1	12162377	12162524	Promoter-like/LNC-like/Enhancer-like;Lymphoid	2	.	12162428	12162429	255,140,26
chr1	12162545	12162662	Promoter-like/LNC-like/Enhancer-like;Breast??	2	.	12162612	12162613	255,140,26
chr1	12164012	12164522	Enhancer-like;Breast	4	.	12164267	12164268	255,0,0
chr1	12165279	12165831	Promoter-like/Enhancer-like;Monocyte?	9	.	12165604	12165605	255,140,26
chr1	12210400	12211024	Enhancer-like/Gene_tail;T-cells	33	.	12210718	12210719	255,0,0
chr1	12211241	12211549	Gene_tail;Myeloid	3	.	12211398	12211399	166,166,166
chr1	12211998	12212434	Regulatory/Gene_tail;Immune/Macrophage	3	.	12212272	12212273	191,0,255
chr1	12212434	12212766	Regulatory/Gene_tail;Myeloid	3	.	12212601	12212602	191,0,255
chr1	12212766	12213086	Gene_tail;Lymphoid	2	.	12212880	12212881	166,166,166
chr1	12213202	12213700	Gene_tail;Myeloid	5	.	12213444	12213445	166,166,166
chr1	12214220	12214646	Enhancer-like/Gene_tail;Lymphoid	3	.	12214493	12214494	255,0,0
chr1	12214835	12215091	Enhancer-like;Lymphoid	2	.	12214989	12214990	255,0,0
chr1	12215091	12215308	Enhancer-like;Lymphoid	2	.	12215192	12215193	255,0,0
chr1	12215474	12215939	Enhancer-like;Myeloid	3	.	12215637	12215638	255,0,0
chr1	12218338	12219022	Enhancer-like;Myeloid/Erythroid	14	.	12218665	12218666	255,0,0
chr1	12513137	12513443	Enhancer-like/Gene_tail;Lymphoid	12	.	12513306	12513307	255,0,0
chr1	12513443	12513512	Enhancer-like/Gene_tail;Liver	4	.	12513474	12513475	255,0,0
chr1	12513515	12513909	Enhancer-like/Gene_tail;Endocervix	13	.	12513674	12513675	255,0,0
chr1	12518738	12518894	Enhancer-like;Endocervix	3	.	12518810	12518811	255,0,0
chr1	12518894	12519341	Enhancer-like;CD4-T_cells	9	.	12519081	12519082	255,0,0
chr1	12519353	12519716	Enhancer-like;Cardiovascular	10	.	12519567	12519568	255,0,0
chr1	12519716	12520226	Enhancer-like;Breast	9	.	12519900	12519901	255,0,0
chr1	12520226	12520700	Enhancer-like;Immune/Macrophage	4	.	12520473	12520474	255,0,0
chr1	12525313	12526083	Enhancer-like;Solid_tissue	25	.	12525691	12525692	255,0,0
chr1	12526164	12526401	Enhancer-like;Adipose	2	.	12526256	12526257	255,0,0
chr1	12529420	12529811	Promoter-like/LNC-like/Enhancer-like;Prostate	3	.	12529543	12529544	255,140,26
chr1	12539776	12540270	Enhancer-like;Ubiquitous	39	.	12540144	12540145	255,0,0
chr1	12540270	12541145	Enhancer-like;Ubiquitous	47	.	12540422	12540423	255,0,0
chr1	12541203	12541474	Enhancer-like;Myeloid?	3	.	12541422	12541423	255,0,0
chr1	12541474	12542101	Enhancer-like;Myeloid/Erythroid	17	.	12541681	12541682	255,0,0
chr1	12542264	12542499	Enhancer-like;Myeloid/Erythroid	2	.	12542341	12542342	255,0,0
chr1	12542897	12543303	Enhancer-like;Immune/Macrophage	2	.	12543036	12543037	255,0,0
chr1	12545013	12545354	Regulatory;Myeloid?	3	.	12545172	12545173	191,0,255
chr1	12547543	12548427	Enhancer-like;Monocyte?	3	.	12547980	12547981	255,0,0
chr1	12548969	12549517	Enhancer-like;Endocervix	14	.	12549291	12549292	255,0,0
chr1	12549517	12549844	Enhancer-like;Ubiquitous	26	.	12549733	12549734	255,0,0
chr1	12549844	12550352	Enhancer-like;Ubiquitous	88	.	12550012	12550013	255,0,0
chr1	12553251	12553771	Enhancer-like;Endocervix	2	.	12553488	12553489	255,0,0
chr1	12553807	12554448	Enhancer-like;Monocyte?	9	.	12554203	12554204	255,0,0
chr1	12556342	12557068	Enhancer-like;Stromal/Nervous?	28	.	12556651	12556652	255,0,0
chr1	12557523	12557890	Enhancer-like;Monocyte?	2	.	12557677	12557678	255,0,0
chr1	12559079	12559409	Enhancer-like;Monocyte?	3	.	12559214	12559215	255,0,0
chr1	12564771	12565155	Enhancer-like/Gene_tail;Ubiquitous	9	.	12565038	12565039	255,0,0
chr1	12565155	12565683	Enhancer-like/Gene_tail;Ubiquitous	12	.	12565299	12565300	255,0,0
chr1	12565683	12566242	Enhancer-like/Gene_tail;Breast/Epithelial?	19	.	12566071	12566072	255,0,0
chr1	12566242	12566730	Enhancer-like/Gene_tail;Ubiquitous	20	.	12566391	12566392	255,0,0
chr1	12620301	12620496	LNC-like/Enhancer-like;Liver	4	.	12620400	12620401	0,153,0
chr1	12620496	12620736	LNC-like/Enhancer-like;T-cells	9	.	12620642	12620643	0,153,0
chr1	12620736	12621009	LNC-like/Enhancer-like;Myeloid/Erythroid	8	.	12620812	12620813	0,153,0
chr1	12621394	12621771	Enhancer-like;Embryo/Kidney	3	.	12621579	12621580	255,0,0
chr1	12621771	12622080	Regulatory;Myeloid/Erythroid	3	.	12621971	12621972	191,0,255
chr1	12622080	12622366	Enhancer-like;Muscle	4	.	12622217	12622218	255,0,0
chr1	12622366	12622694	Enhancer-like;Embryo/Pluripotent	5	.	12622550	12622551	255,0,0
chr1	12622694	12623079	Regulatory;Myeloid/Erythroid	8	.	12622866	12622867	191,0,255
chr1	12623164	12623362	Unannotated;Cardiovascular	4	.	12623275	12623276	166,166,166
chr1	12623362	12623674	Unannotated;Neural?	4	.	12623494	12623495	166,166,166
chr1	12624136	12624421	Regulatory;Myeloid?	2	.	12624357	12624358	191,0,255
chr1	12624421	12625074	Regulatory;Ubiquitous	33	.	12624680	12624681	191,0,255
chr1	12625160	12625872	Regulatory;Solid_tissue	13	.	12625447	12625448	191,0,255
chr1	12626669	12626938	Unannotated;Ubiquitous	2	.	12626847	12626848	166,166,166
chr1	12626938	12627381	Regulatory;T-cells	7	.	12627118	12627119	191,0,255
chr1	12627381	12627683	Enhancer-like;Neural?	3	.	12627553	12627554	255,0,0
chr1	12628577	12628831	Regulatory;Embryo/Kidney	3	.	12628707	12628708	191,0,255
chr1	12629104	12629660	Enhancer-like;Embryo/Pluripotent	14	.	12629440	12629441	255,0,0
chr1	12629660	12629872	Enhancer-like;Embryo/Pluripotent	3	.	12629756	12629757	255,0,0
chr1	12629872	12630100	Enhancer-like;Ubiquitous	2	.	12629969	12629970	255,0,0
chr1	12630100	12630404	Enhancer-like;Ubiquitous	2	.	12630260	12630261	255,0,0
chr1	12630971	12631359	Enhancer-like;Immune/Macrophage	2	.	12631155	12631156	255,0,0
chr1	12634124	12634529	Enhancer-like;Myeloid?	2	.	12634352	12634353	255,0,0
chr1	12635069	12635537	Enhancer-like;Embryo/Pluripotent	3	.	12635311	12635312	255,0,0
chr1	12636321	12637051	Enhancer-like;Embryo/Pluripotent	33	.	12636649	12636650	255,0,0
chr1	12708540	12708927	Enhancer-like;Colon??	2	.	12708687	12708688	255,0,0
chr1	12712204	12712495	Enhancer-like;Embryo/Pluripotent	2	.	12712364	12712365	255,0,0
chr1	12714626	12714959	Regulatory;Embryo/Pluripotent	3	.	12714754	12714755	191,0,255
chr1	12810238	12810641	Enhancer-like;Stromal/Fibroblast?	2	.	12810510	12810511	255,0,0
chr1	12810689	12811235	Enhancer-like;Stromal/Fibroblast?	6	.	12810917	12810918	255,0,0
chr1	12811249	12811641	Enhancer-like;Stromal/Nervous?	2	.	12811488	12811489	255,0,0
chr1	12851608	12852176	Enhancer-like;Ubiquitous	11	.	12851840	12851841	255,0,0
chr1	13450189	13450672	Regulatory;Neural?	2	.	13450495	13450496	191,0,255
chr1	13451780	13451987	Enhancer-like;Neural?	2	.	13451883	13451884	255,0,0
chr1	13529935	13530436	LNC-like/Enhancer-like;Lymphoid	2	.	13530185	13530186	0,153,0
chr1	13530550	13530896	LNC-like/Enhancer-like;Lymphoid	4	.	13530750	13530751	0,153,0
chr1	13538821	13539207	Enhancer-like;T-cells	6	.	13539018	13539019	255,0,0
chr1	13540779	13541134	Enhancer-like;Adipose	2	.	13540983	13540984	255,0,0
chr1	13543626	13543766	Enhancer-like;Breast??	2	.	13543717	13543718	255,0,0
chr1	13543879	13544238	Enhancer-like;Breast??	5	.	13544094	13544095	255,0,0
chr1	13544238	13544517	Enhancer-like;Prostate	5	.	13544379	13544380	255,0,0
chr1	13581718	13582230	Unannotated;Breast/Epithelial?	2	.	13581872	13581873	166,166,166
chr1	13619584	13620216	Enhancer-like/Gene_tail;Breast/Epithelial?	19	.	13619983	13619984	255,0,0
chr1	13620216	13620946	Enhancer-like/Gene_tail;Breast/Epithelial?	7	.	13620384	13620385	255,0,0
chr1	13642682	13642976	Enhancer-like;Myeloid	2	.	13642814	13642815	255,0,0
chr1	13651272	13651672	Enhancer-like;Solid_tissue	10	.	13651476	13651477	255,0,0
chr1	13661675	13661895	Enhancer-like;Breast??	3	.	13661786	13661787	255,0,0
chr1	13662387	13662760	Enhancer-like;Neural	2	.	13662594	13662595	255,0,0
chr1	13664354	13664744	Enhancer-like;Breast/Epithelial?	5	.	13664589	13664590	255,0,0
chr1	13665771	13665930	Enhancer-like;Ubiquitous?	5	.	13665853	13665854	255,0,0
chr1	13665930	13666359	Enhancer-like;Lymphoid	9	.	13666084	13666085	255,0,0
chr1	13666359	13666656	Enhancer-like;Lymphoid	5	.	13666505	13666506	255,0,0
chr1	13667492	13668091	Enhancer-like;Lymphoid	9	.	13667809	13667810	255,0,0
chr1	13697620	13698090	Promoter-like/LNC-like/Enhancer-like;Embryo/Kidney	3	.	13697903	13697904	255,140,26
chr1	13698090	13698614	LNC-like/Enhancer-like;Embryo/Kidney	3	.	13698297	13698298	0,153,0
chr1	13826134	13826592	Regulatory/Gene_tail;Lymphoid	5	.	13826299	13826300	191,0,255
chr1	13826758	13827055	Regulatory/Gene_tail;Lymphoid	4	.	13826917	13826918	191,0,255
chr1	13827055	13827402	Enhancer-like/Gene_tail;Myeloid	5	.	13827206	13827207	255,0,0
chr1	13827402	13827625	Enhancer-like/Gene_tail;Neural	2	.	13827527	13827528	255,0,0
chr1	13827625	13827907	Enhancer-like/Gene_tail;Stromal/Nervous?	4	.	13827771	13827772	255,0,0
chr1	13827907	13828339	Enhancer-like/Gene_tail;Myeloid	6	.	13828063	13828064	255,0,0
chr1	13828361	13828687	Enhancer-like/Gene_tail;Colon??	3	.	13828566	13828567	255,0,0
chr1	13828687	13829341	Enhancer-like/Gene_tail;Ubiquitous	85	.	13829099	13829100	255,0,0
chr1	13829341	13829872	Enhancer-like/Gene_tail;Breast	43	.	13829544	13829545	255,0,0
chr1	13832498	13832953	Enhancer-like;Neural?	2	.	13832692	13832693	255,0,0
chr1	13832992	13833534	Enhancer-like;Monocyte?	2	.	13833258	13833259	255,0,0
chr1	13859761	13860359	Regulatory;Prostate	4	.	13860146	13860147	191,0,255
chr1	13864895	13865095	Regulatory;Stromal/Nervous?	3	.	13864977	13864978	191,0,255
chr1	13869293	13869474	Enhancer-like;Myeloid/Erythroid	2	.	13869354	13869355	255,0,0
chr1	13871891	13872379	Promoter-like/Enhancer-like;Neural?	2	.	13872061	13872062	255,140,26
chr1	15222634	15223029	Regulatory/Gene_tail;Ubiquitous	3	.	15222929	15222930	191,0,255
chr1	15223029	15223518	Regulatory/Gene_tail;Liver	7	.	15223183	15223184	191,0,255
chr1	15223798	15224220	Enhancer-like/Gene_tail;Ubiquitous	8	.	15224060	15224061	255,0,0
chr1	15224220	15224394	Enhancer-like/Gene_tail;Myeloid?	4	.	15224307	15224308	255,0,0
chr1	15224394	15224872	Enhancer-like/Gene_tail;Immune/Macrophage	8	.	15224522	15224523	255,0,0
chr1	15229614	15229913	Regulatory;Breast	6	.	15229770	15229771	191,0,255
chr1	15229913	15230341	Enhancer-like;Breast	6	.	15230055	15230056	255,0,0
chr1	15231540	15232050	Enhancer-like;Myeloid?	2	.	15231789	15231790	255,0,0
chr1	15431356	15431606	Enhancer-like/Gene_tail;Lymphoid	7	.	15431501	15431502	255,0,0
chr1	15431606	15432019	Enhancer-like/Gene_tail;Ubiquitous	53	.	15431801	15431802	255,0,0
chr1	15432019	15432561	Enhancer-like/Gene_tail;Ubiquitous	65	.	15432389	15432390	255,0,0
chr1	15432561	15432746	Enhancer-like/Gene_tail;Endocervix	31	.	15432655	15432656	255,0,0
chr1	15432746	15433325	Enhancer-like/Gene_tail;Ubiquitous	109	.	15432950	15432951	255,0,0
chr1	15433325	15434256	Enhancer-like/Gene_tail;Ubiquitous	116	.	15433694	15433695	255,0,0
chr1	15434256	15434713	Gene_tail;Ubiquitous	13	.	15434468	15434469	166,166,166
chr1	15434713	15435143	Enhancer-like/Gene_tail;Myeloid	36	.	15434985	15434986	255,0,0
chr1	15435143	15435740	Regulatory/Gene_tail;Ubiquitous	59	.	15435389	15435390	191,0,255
chr1	15435740	15436346	Regulatory;Ubiquitous	21	.	15435936	15435937	191,0,255
chr1	15436499	15437081	Enhancer-like;Immune/Macrophage	13	.	15436845	15436846	255,0,0
chr1	15437081	15437356	Enhancer-like;Ubiquitous	3	.	15437192	15437193	255,0,0
chr1	15451275	15451563	Enhancer-like/Gene_tail;Pancreas	2	.	15451399	15451400	255,0,0
chr1	15610117	15610547	Regulatory;Prostate	3	.	15610356	15610357	191,0,255
chr1	15670074	15670625	Regulatory/Gene_tail;Neural	18	.	15670297	15670298	191,0,255
chr1	15670625	15671299	Regulatory/Gene_tail;Ubiquitous	34	.	15670904	15670905	191,0,255
chr1	15671414	15672003	Enhancer-like/Gene_tail;Ubiquitous	16	.	15671720	15671721	255,0,0
chr1	15672538	15672954	Gene_tail;Immune/Macrophage	3	.	15672764	15672765	166,166,166
chr1	15674661	15675193	Enhancer-like;Myeloid	8	.	15674978	15674979	255,0,0
chr1	15678702	15678901	Enhancer-like;Neural?	2	.	15678808	15678809	255,0,0
chr1	15680015	15680505	Enhancer-like;Stromal/Nervous?	24	.	15680306	15680307	255,0,0
chr1	15680637	15680975	Enhancer-like;Stromal/Nervous?	8	.	15680856	15680857	255,0,0
chr1	15680975	15681323	LNC-like/Enhancer-like;Endocervix	15	.	15681116	15681117	0,153,0
chr1	15681323	15681724	Promoter-like/LNC-like/Enhancer-like;Adipose	6	.	15681510	15681511	255,140,26
chr1	15788491	15789266	LNC-like/Enhancer-like/Gene_tail;Breast/Epithelial?	30	.	15788903	15788904	0,153,0
chr1	15794994	15795193	LNC-like/Enhancer-like;Stromal/Fibroblast?	4	.	15795099	15795100	0,153,0
chr1	15795199	15795772	LNC-like/Enhancer-like;Ubiquitous	38	.	15795445	15795446	0,153,0
chr1	15795776	15796309	LNC-like/Enhancer-like;Ubiquitous	7	.	15796038	15796039	0,153,0
chr1	15796336	15797237	LNC-like/Enhancer-like;Ubiquitous	67	.	15796785	15796786	0,153,0
chr1	15797496	15798103	LNC-like/Enhancer-like;Ubiquitous	52	.	15797839	15797840	0,153,0
chr1	15798105	15798346	LNC-like/Enhancer-like;Stromal/Fibroblast?	3	.	15798243	15798244	0,153,0
chr1	15798882	15799431	LNC-like/Enhancer-like;Ubiquitous	103	.	15799191	15799192	0,153,0
chr1	15799431	15800006	Promoter-like/LNC-like/Enhancer-like;Ubiquitous	88	.	15799689	15799690	255,140,26
chr1	15800006	15800378	Promoter-like/LNC-like/Enhancer-like;Solid_tissue	62	.	15800250	15800251	255,140,26
chr1	15800378	15801083	Promoter-like/LNC-like/Enhancer-like;Ubiquitous	127	.	15800652	15800653	255,140,26
chr1	15801083	15801432	Promoter-like/LNC-like/Enhancer-like;Stromal/Nervous?	18	.	15801214	15801215	255,140,26
chr1	15801569	15801963	Regulatory;Colon??	2	.	15801816	15801817	191,0,255
chr1	15802391	15802595	Regulatory/Gene_tail;Liver	2	.	15802499	15802500	191,0,255
chr1	15802622	15802961	Regulatory/Gene_tail;Colon??	2	.	15802764	15802765	191,0,255
chr1	15811174	15811529	LNC-like;Colon??	3	.	15811421	15811422	0,153,0
chr1	15811529	15811778	LNC-like;Embryo/Kidney	2	.	15811592	15811593	0,153,0
chr1	15812045	15812540	LNC-like;Embryo/Kidney	3	.	15812244	15812245	0,153,0
chr1	15815234	15816086	LNC-like;Ubiquitous?	30	.	15815670	15815671	0,153,0
chr1	15816459	15816983	LNC-like;Embryo/Kidney	5	.	15816762	15816763	0,153,0
chr1	15820479	15820963	LNC-like;Digestive??	4	.	15820675	15820676	0,153,0
chr1	15822403	15822878	LNC-like;Embryo/Kidney	4	.	15822645	15822646	0,153,0
chr1	15823542	15823778	LNC-like;Embryo/Kidney	2	.	15823679	15823680	0,153,0
chr1	15825643	15826273	LNC-like/Enhancer-like;Embryo/Kidney	4	.	15825853	15825854	0,153,0
chr1	15829670	15830317	LNC-like/Enhancer-like;Myeloid	38	.	15830048	15830049	0,153,0
chr1	15830317	15830551	LNC-like/Enhancer-like;Ubiquitous	8	.	15830428	15830429	0,153,0
chr1	15830551	15830759	LNC-like;Myeloid	6	.	15830629	15830630	0,153,0
chr1	15830759	15830956	LNC-like/Enhancer-like;T-cells	6	.	15830878	15830879	0,153,0
chr1	15830956	15831464	LNC-like/Enhancer-like;Ubiquitous	21	.	15831139	15831140	0,153,0
chr1	15831594	15832315	LNC-like/Enhancer-like;Ubiquitous	51	.	15831988	15831989	0,153,0
chr1	15832315	15832823	LNC-like/Enhancer-like;Ubiquitous	23	.	15832572	15832573	0,153,0
chr1	15832885	15833453	LNC-like/Enhancer-like;Ubiquitous	39	.	15833208	15833209	0,153,0
chr1	15982826	15983266	Enhancer-like;Stromal/Nervous?	3	.	15983095	15983096	255,0,0
chr1	15985521	15985936	Enhancer-like;Solid_tissue	8	.	15985747	15985748	255,0,0
chr1	15985939	15986341	Regulatory;Colon??	6	.	15986105	15986106	191,0,255
chr1	16009814	16010032	Enhancer-like/Gene_tail;Liver	3	.	16009924	16009925	255,0,0
chr1	16012123	16012504	Enhancer-like/Gene_tail;Embryo/Pluripotent	2	.	16012332	16012333	255,0,0
chr1	16012504	16013019	Enhancer-like/Gene_tail;Lymphoid	28	.	16012785	16012786	255,0,0
chr1	16075345	16075747	Enhancer-like;Stromal/Nervous?	12	.	16075490	16075491	255,0,0
chr1	16075754	16076437	Enhancer-like;Ubiquitous	158	.	16076112	16076113	255,0,0
chr1	16076437	16076670	Enhancer-like;Breast/Epithelial?	2	.	16076557	16076558	255,0,0
chr1	16076670	16076992	Enhancer-like;Breast	15	.	16076889	16076890	255,0,0
chr1	16076992	16077444	Enhancer-like;Endocervix	31	.	16077136	16077137	255,0,0
chr1	16078856	16079642	Enhancer-like;Ubiquitous?	27	.	16079175	16079176	255,0,0
chr1	16082275	16082726	Enhancer-like;Ubiquitous?	7	.	16082513	16082514	255,0,0
chr1	16088025	16088750	Enhancer-like;Solid_tissue	8	.	16088560	16088561	255,0,0
chr1	16088750	16088972	Enhancer-like;Breast??	4	.	16088830	16088831	255,0,0
chr1	16088972	16089482	Enhancer-like;Solid_tissue	16	.	16089199	16089200	255,0,0
chr1	16091100	16091710	Enhancer-like;Prostate	8	.	16091341	16091342	255,0,0
chr1	16092360	16092908	Enhancer-like;Monocyte?	2	.	16092696	16092697	255,0,0
chr1	16095607	16096030	Enhancer-like;Breast	4	.	16095777	16095778	255,0,0
chr1	16097343	16097824	Enhancer-like;Monocyte?	2	.	16097576	16097577	255,0,0
chr1	16109613	16110442	Enhancer-like;Colon??	3	.	16109965	16109966	255,0,0
chr1	16110826	16111367	Enhancer-like;Colon??	3	.	16111111	16111112	255,0,0
chr1	16111705	16112033	Enhancer-like;Stromal/Fibroblast?	4	.	16111887	16111888	255,0,0
chr1	16112033	16112690	Enhancer-like;Retina/Nervous	8	.	16112223	16112224	255,0,0
chr1	16112690	16113046	Enhancer-like;Colon??	3	.	16112970	16112971	255,0,0
chr1	16113046	16113625	Enhancer-like;Retina/Nervous	11	.	16113213	16113214	255,0,0
chr1	16114751	16115025	Regulatory;Colon??	2	.	16114868	16114869	191,0,255
chr1	16115435	16115965	Enhancer-like;Ubiquitous	5	.	16115792	16115793	255,0,0
chr1	16115965	16116487	Enhancer-like;Retina/Nervous	10	.	16116225	16116226	255,0,0
chr1	16116487	16116825	Enhancer-like;Ubiquitous	2	.	16116663	16116664	255,0,0
chr1	16117427	16117639	Enhancer-like;Stromal/Nervous?	2	.	16117568	16117569	255,0,0
chr1	16117639	16117915	Enhancer-like;Colon??	3	.	16117756	16117757	255,0,0
chr1	16118655	16119378	Promoter-like/LNC-like/Enhancer-like/Gene_tail;Ubiquitous	6	.	16119023	16119024	255,140,26
chr1	16119577	16120017	Promoter-like/LNC-like/Enhancer-like/Gene_tail;Embryo/Kidney	4	.	16119811	16119812	255,140,26
chr1	16120017	16120244	Promoter-like/LNC-like/Enhancer-like/Gene_tail;Colon??	2	.	16120133	16120134	255,140,26
chr1	16120244	16120680	Promoter-like/LNC-like/Enhancer-like/Gene_tail;Embryo/Kidney	12	.	16120521	16120522	255,140,26
chr1	16120680	16121033	Promoter-like/LNC-like/Enhancer-like/Gene_tail;Ubiquitous	26	.	16120872	16120873	255,140,26
chr1	16121033	16121300	Promoter-like/LNC-like/Enhancer-like/Gene_tail;Solid_tissue	20	.	16121159	16121160	255,140,26
chr1	16121300	16121586	Promoter-like/LNC-like/Enhancer-like/Gene_tail;Ubiquitous	12	.	16121390	16121391	255,140,26
chr1	16121800	16122175	Promoter-like/LNC-like/Enhancer-like/Gene_tail;Cardiovascular	9	.	16122025	16122026	255,140,26
chr1	16122175	16122304	Promoter-like/LNC-like/Enhancer-like/Gene_tail;Cardiovascular	3	.	16122260	16122261	255,140,26
chr1	16122304	16122911	Enhancer-like/Gene_tail;Ubiquitous	62	.	16122689	16122690	255,0,0
chr1	16122911	16123329	Enhancer-like/Gene_tail;Ubiquitous	62	.	16123071	16123072	255,0,0
chr1	16163640	16164004	LNC-like/Enhancer-like;Stromal/Fibroblast?	3	.	16163797	16163798	0,153,0
chr1	16164012	16164797	LNC-like/Enhancer-like;Ubiquitous	76	.	16164412	16164413	0,153,0
chr1	16164797	16165103	LNC-like/Enhancer-like;Retina/Nervous	4	.	16164936	16164937	0,153,0
chr1	16165103	16165424	LNC-like/Enhancer-like;Ubiquitous	5	.	16165304	16165305	0,153,0
chr1	16165424	16166112	LNC-like/Enhancer-like;Ubiquitous	44	.	16165752	16165753	0,153,0
chr1	16166112	16166939	LNC-like/Enhancer-like;Ubiquitous	37	.	16166483	16166484	0,153,0
chr1	16167179	16167631	LNC-like/Enhancer-like;Ubiquitous	97	.	16167473	16167474	0,153,0
chr1	16167631	16168317	LNC-like/Enhancer-like;Ubiquitous	265	.	16167876	16167877	0,153,0
chr1	16168627	16169148	LNC-like/Enhancer-like;Colon??	3	.	16168909	16168910	0,153,0
chr1	16169359	16169836	LNC-like/Enhancer-like;Colon??	2	.	16169480	16169481	0,153,0
chr1	16170417	16170819	LNC-like/Enhancer-like;Colon??	2	.	16170547	16170548	0,153,0
chr1	16171535	16172069	LNC-like/Enhancer-like;Colon??	10	.	16171795	16171796	0,153,0
chr1	16172069	16172225	LNC-like/Enhancer-like;Stromal/Fibroblast?	2	.	16172131	16172132	0,153,0
chr1	16172287	16172770	LNC-like/Enhancer-like;Ubiquitous	24	.	16172509	16172510	0,153,0
chr1	16172891	16173361	LNC-like/Enhancer-like;Myeloid/Erythroid	66	.	16173252	16173253	0,153,0
chr1	16173361	16173970	LNC-like/Enhancer-like;Ubiquitous	190	.	16173560	16173561	0,153,0
chr1	16174167	16174577	LNC-like/Enhancer-like;Retina/Nervous	6	.	16174412	16174413	0,153,0
chr1	16174577	16174832	LNC-like/Enhancer-like;Embryo/Pluripotent	4	.	16174677	16174678	0,153,0
chr1	16174955	16175385	LNC-like/Enhancer-like;Retina/Nervous	5	.	16175136	16175137	0,153,0
chr1	16175484	16176373	LNC-like/Enhancer-like;Ubiquitous	201	.	16176010	16176011	0,153,0
chr1	16176373	16176716	LNC-like/Enhancer-like;Retina/Nervous	8	.	16176541	16176542	0,153,0
chr1	16176716	16177249	Promoter-like/LNC-like/Enhancer-like;Colon??	5	.	16176864	16176865	255,140,26
chr1	16178460	16178974	LNC-like/Enhancer-like;Solid_tissue	33	.	16178697	16178698	0,153,0
chr1	16178974	16179120	LNC-like/Enhancer-like;Stromal/Fibroblast?	2	.	16179072	16179073	0,153,0
chr1	16179120	16179588	LNC-like/Enhancer-like;Breast/Epithelial?	9	.	16179302	16179303	0,153,0
chr1	16180443	16180789	LNC-like/Enhancer-like;Ubiquitous	10	.	16180553	16180554	0,153,0
chr1	16180951	16181442	LNC-like/Enhancer-like;Ubiquitous	6	.	16181213	16181214	0,153,0
chr1	16181490	16182424	LNC-like/Enhancer-like;Ubiquitous	322	.	16182008	16182009	0,153,0
chr1	16182424	16182856	Promoter-like/LNC-like/Enhancer-like;Ubiquitous	9	.	16182613	16182614	255,140,26
chr1	16182952	16183574	Promoter-like/LNC-like/Enhancer-like;Ubiquitous	61	.	16183286	16183287	255,140,26
chr1	16183574	16184000	Promoter-like/LNC-like/Enhancer-like;Breast/Epithelial?	10	.	16183781	16183782	255,140,26
chr1	16184000	16184300	Promoter-like/LNC-like/Enhancer-like;Breast	6	.	16184181	16184182	255,140,26
chr1	16184300	16184552	Promoter-like/LNC-like/Enhancer-like;Breast/Epithelial?	6	.	16184404	16184405	255,140,26
chr1	16184552	16185018	LNC-like/Enhancer-like;Breast	24	.	16184771	16184772	0,153,0
chr1	16185018	16185410	LNC-like/Enhancer-like;Ubiquitous	3	.	16185230	16185231	0,153,0
chr1	16187454	16188297	LNC-like/Enhancer-like;Ubiquitous?	42	.	16187906	16187907	0,153,0
chr1	16188558	16189537	LNC-like/Enhancer-like;Ubiquitous	62	.	16189180	16189181	0,153,0
chr1	16189816	16190103	Enhancer-like;Endocervix	3	.	16189994	16189995	255,0,0
chr1	16190103	16190234	Enhancer-like;Ubiquitous	2	.	16190185	16190186	255,0,0
chr1	16190234	16190508	Enhancer-like;Ubiquitous	4	.	16190361	16190362	255,0,0
chr1	16190508	16190757	Enhancer-like;Ubiquitous	3	.	16190639	16190640	255,0,0
chr1	16190757	16190931	Enhancer-like;Ubiquitous	2	.	16190839	16190840	255,0,0
chr1	16190931	16191181	Enhancer-like;Ubiquitous	2	.	16191026	16191027	255,0,0
chr1	16191459	16191737	Unannotated;Ubiquitous	3	.	16191624	16191625	166,166,166
chr1	16191737	16192053	Enhancer-like;Ubiquitous	5	.	16191913	16191914	255,0,0
chr1	16192053	16192295	Enhancer-like;Ubiquitous	5	.	16192193	16192194	255,0,0
chr1	16192295	16192677	Regulatory;Ubiquitous	6	.	16192393	16192394	191,0,255
chr1	16193334	16194019	Gene_tail;Ubiquitous	9	.	16193674	16193675	166,166,166
chr1	16195140	16195433	Enhancer-like/Gene_tail;Ubiquitous	7	.	16195339	16195340	255,0,0
chr1	16195433	16195628	Enhancer-like/Gene_tail;Ubiquitous	5	.	16195511	16195512	255,0,0
chr1	16195628	16195874	Enhancer-like/Gene_tail;Ubiquitous	4	.	16195725	16195726	255,0,0
chr1	16196325	16196848	Regulatory/Gene_tail;Ubiquitous	12	.	16196620	16196621	191,0,255
chr1	16213946	16214310	Unannotated;Immune/Macrophage	2	.	16214131	16214132	166,166,166
chr1	16238434	16239121	Enhancer-like;Ubiquitous	10	.	16238813	16238814	255,0,0
chr1	16242413	16242577	Promoter-like/LNC-like/Enhancer-like/Gene_tail;Adipose	2	.	16242548	16242549	255,140,26
chr1	16242641	16243608	Promoter-like/LNC-like/Enhancer-like/Gene_tail;Ubiquitous	101	.	16243146	16243147	255,140,26
chr1	16243608	16243980	Promoter-like/LNC-like/Enhancer-like/Gene_tail;Ubiquitous	20	.	16243826	16243827	255,140,26
chr1	16243980	16244126	Promoter-like/LNC-like/Enhancer-like/Gene_tail;Lymphoid	10	.	16244070	16244071	255,140,26
chr1	16244136	16244812	Enhancer-like/Gene_tail;Ubiquitous	130	.	16244495	16244496	255,0,0
chr1	16244812	16245406	Enhancer-like/Gene_tail;Ubiquitous	66	.	16245039	16245040	255,0,0
chr1	16245562	16245753	Enhancer-like/Gene_tail;Solid_tissue	3	.	16245637	16245638	255,0,0
chr1	16511966	16512266	LNC-like/Enhancer-like;Colon??	2	.	16512103	16512104	0,153,0
chr1	16512567	16513116	LNC-like;Breast	33	.	16512834	16512835	0,153,0
chr1	16614562	16615145	LNC-like;Ubiquitous	46	.	16614889	16614890	0,153,0
chr1	16615286	16615586	LNC-like;Myeloid/Erythroid	5	.	16615484	16615485	0,153,0
chr1	16615586	16615776	LNC-like;Embryo/Kidney	6	.	16615716	16615717	0,153,0
chr1	16615776	16616385	LNC-like;Ubiquitous	41	.	16616013	16616014	0,153,0
chr1	16676876	16677096	Regulatory;T-cells	2	.	16677054	16677055	191,0,255
chr1	16678010	16678513	Enhancer-like;Breast	51	.	16678284	16678285	255,0,0
chr1	16725015	16725476	Promoter-like/LNC-like;Retina/Nervous	7	.	16725217	16725218	255,140,26
chr1	16727082	16727414	Promoter-like/LNC-like/Enhancer-like;Breast	26	.	16727324	16727325	255,140,26
chr1	16727414	16728016	Promoter-like/LNC-like/Enhancer-like;Ubiquitous	39	.	16727595	16727596	255,140,26
chr1	17012981	17013246	Enhancer-like;Embryo/Pluripotent	2	.	17013142	17013143	255,0,0
chr1	17013246	17013509	Enhancer-like;Breast	2	.	17013308	17013309	255,0,0
chr1	17013783	17014232	Enhancer-like/Gene_tail;Myeloid	7	.	17014058	17014059	255,0,0
chr1	17016000	17016856	Enhancer-like/Gene_tail;Cardiovascular	42	.	17016449	17016450	255,0,0
chr1	17055145	17056131	LNC-like/Enhancer-like;Embryo/Kidney	7	.	17055481	17055482	0,153,0
chr1	17059579	17060059	Enhancer-like;Ubiquitous?	5	.	17059840	17059841	255,0,0
chr1	17060288	17060820	Enhancer-like;Myeloid	8	.	17060605	17060606	255,0,0
chr1	17063572	17063901	Enhancer-like/Gene_tail;Stromal/Nervous?	5	.	17063694	17063695	255,0,0
chr1	17121260	17121584	Enhancer-like;Solid_tissue	5	.	17121464	17121465	255,0,0
chr1	17121584	17121916	Enhancer-like;Embryo/Kidney	5	.	17121688	17121689	255,0,0
chr1	17121916	17122290	Enhancer-like;Adipose	2	.	17122091	17122092	255,0,0
chr1	17122430	17122696	Enhancer-like;Myeloid?	2	.	17122581	17122582	255,0,0
chr1	17122867	17123278	Enhancer-like;Cardiovascular	2	.	17122986	17122987	255,0,0
chr1	17125687	17126345	Enhancer-like;Ubiquitous?	22	.	17125967	17125968	255,0,0
chr1	17127455	17127886	Enhancer-like;Stromal/Fibroblast?	2	.	17127746	17127747	255,0,0
chr1	17128214	17128386	Regulatory;Endocervix	2	.	17128325	17128326	191,0,255
chr1	17128386	17129000	Enhancer-like;Ubiquitous	96	.	17128682	17128683	255,0,0
chr1	17129000	17129648	Regulatory;Stromal/Fibroblast?	6	.	17129233	17129234	191,0,255
chr1	17133391	17133505	Regulatory;Breast??	2	.	17133419	17133420	191,0,255
chr1	17134834	17134980	Enhancer-like;Breast??	2	.	17134901	17134902	255,0,0
chr1	17141316	17141694	Enhancer-like;Lymphoid	5	.	17141481	17141482	255,0,0
chr1	17141796	17142437	Enhancer-like;Myeloid	39	.	17142115	17142116	255,0,0
chr1	17149066	17149464	Enhancer-like;Retina/Nervous	3	.	17149242	17149243	255,0,0
chr1	17156256	17156610	Enhancer-like;Stromal/Nervous?	2	.	17156388	17156389	255,0,0
chr1	17161221	17161724	Enhancer-like;Myeloid	22	.	17161432	17161433	255,0,0
chr1	17162985	17163324	Enhancer-like;Endocervix	4	.	17163098	17163099	255,0,0
chr1	17168001	17168639	Enhancer-like;Stromal/Nervous?	33	.	17168322	17168323	255,0,0
chr1	17168639	17168947	Enhancer-like;Stromal/Nervous?	4	.	17168737	17168738	255,0,0
chr1	17170608	17171027	Enhancer-like;Stromal/Fibroblast?	4	.	17170784	17170785	255,0,0
chr1	17181632	17182334	Enhancer-like;T-cells	25	.	17181954	17181955	255,0,0
chr1	17184097	17184352	Enhancer-like;Endocervix	3	.	17184236	17184237	255,0,0
chr1	17285955	17286188	Enhancer-like/Gene_tail;Myeloid/Erythroid	2	.	17286064	17286065	255,0,0
chr1	17287183	17288038	Enhancer-like/Gene_tail;Endocervix	22	.	17287598	17287599	255,0,0
chr1	17288695	17289045	Gene_tail;Digestive??	3	.	17288890	17288891	166,166,166
chr1	17289797	17290137	Enhancer-like;Stromal/Nervous?	4	.	17289994	17289995	255,0,0
chr1	17292651	17292905	Enhancer-like;Prostate	4	.	17292793	17292794	255,0,0
chr1	17292983	17293294	Enhancer-like;Prostate	4	.	17293142	17293143	255,0,0
chr1	17297804	17298141	Enhancer-like;Breast/Epithelial?	4	.	17298056	17298057	255,0,0
chr1	17298141	17298584	Enhancer-like;Breast/Epithelial?	4	.	17298236	17298237	255,0,0
chr1	17304154	17304830	Enhancer-like;Breast/Epithelial?	17	.	17304503	17304504	255,0,0
chr1	17369458	17370056	Enhancer-like;Stromal/Nervous?	20	.	17369717	17369718	255,0,0
chr1	17403004	17403238	Enhancer-like/Gene_tail;Solid_tissue	3	.	17403188	17403189	255,0,0
chr1	17403238	17403728	Enhancer-like/Gene_tail;Ubiquitous	18	.	17403464	17403465	255,0,0
chr1	17403860	17404703	Enhancer-like/Gene_tail;Ubiquitous	148	.	17404338	17404339	255,0,0
chr1	17404703	17405422	Enhancer-like/Gene_tail;Ubiquitous	268	.	17405041	17405042	255,0,0
chr1	17405426	17405631	Enhancer-like/Gene_tail;Endocervix	3	.	17405552	17405553	255,0,0
chr1	17440679	17440874	Promoter-like/LNC-like/Enhancer-like;Myeloid/Erythroid	2	.	17440785	17440786	255,140,26
chr1	17440874	17441202	Promoter-like/LNC-like/Enhancer-like;Breast/Epithelial?	3	.	17440979	17440980	255,140,26
chr1	17441202	17442144	Promoter-like/LNC-like/Enhancer-like;Ubiquitous	69	.	17441590	17441591	255,140,26
chr1	17442749	17443150	LNC-like/Enhancer-like;Embryo/Kidney	2	.	17442922	17442923	0,153,0
chr1	17443183	17443976	LNC-like/Enhancer-like;Stromal/Nervous?	24	.	17443600	17443601	0,153,0
chr1	17447405	17447955	LNC-like/Enhancer-like;Stromal/Nervous?	7	.	17447731	17447732	0,153,0
chr1	17448060	17448300	LNC-like/Enhancer-like;Embryo/Kidney	2	.	17448181	17448182	0,153,0
chr1	17450178	17450624	LNC-like;Embryo/Kidney	3	.	17450318	17450319	0,153,0
chr1	17451560	17451857	LNC-like/Enhancer-like;Embryo/Kidney	2	.	17451715	17451716	0,153,0
chr1	17451857	17452137	LNC-like/Enhancer-like;Muscle	2	.	17451997	17451998	0,153,0
chr1	17452669	17453102	LNC-like/Enhancer-like;Embryo/Kidney	2	.	17452897	17452898	0,153,0
chr1	17460091	17460907	LNC-like/Enhancer-like;Endocervix	31	.	17460493	17460494	0,153,0
chr1	17469263	17469524	LNC-like;Embryo/Pluripotent	2	.	17469387	17469388	0,153,0
chr1	17469968	17470420	LNC-like/Enhancer-like;Embryo/Pluripotent	3	.	17470142	17470143	0,153,0
chr1	17475704	17476031	LNC-like/Enhancer-like;Solid_tissue	12	.	17475926	17475927	0,153,0
chr1	17476031	17476439	LNC-like/Enhancer-like;Endocervix	29	.	17476189	17476190	0,153,0
chr1	17477438	17477947	LNC-like/Enhancer-like;B-cells	9	.	17477673	17477674	0,153,0
chr1	17487759	17488378	LNC-like/Enhancer-like;Ubiquitous	33	.	17488072	17488073	0,153,0
chr1	17488998	17489295	LNC-like;Myeloid/Erythroid	2	.	17489159	17489160	0,153,0
chr1	17494123	17494847	LNC-like/Enhancer-like;Solid_tissue	22	.	17494394	17494395	0,153,0
chr1	17498240	17498614	LNC-like;Solid_tissue	5	.	17498371	17498372	0,153,0
chr1	17502249	17502856	LNC-like/Enhancer-like;Ubiquitous?	23	.	17502532	17502533	0,153,0
chr1	17506366	17506608	LNC-like;Breast	2	.	17506459	17506460	0,153,0
chr1	17507757	17507999	LNC-like/Enhancer-like;Breast	3	.	17507862	17507863	0,153,0
chr1	17507999	17508531	LNC-like/Enhancer-like;Breast	3	.	17508116	17508117	0,153,0
chr1	17509570	17509783	LNC-like/Enhancer-like;Breast	2	.	17509694	17509695	0,153,0
chr1	17509783	17510050	LNC-like/Enhancer-like;Myeloid?	3	.	17509902	17509903	0,153,0
chr1	17511621	17511966	LNC-like/Enhancer-like;Breast	2	.	17511802	17511803	0,153,0
chr1	17513175	17513661	LNC-like/Enhancer-like;Liver	4	.	17513412	17513413	0,153,0
chr1	17514408	17514711	LNC-like/Enhancer-like;Breast	3	.	17514542	17514543	0,153,0
chr1	17514711	17515319	LNC-like/Enhancer-like;Breast	8	.	17514942	17514943	0,153,0
chr1	17516289	17516716	LNC-like/Enhancer-like;Breast??	5	.	17516546	17516547	0,153,0
chr1	17516716	17517391	LNC-like/Enhancer-like;Breast	22	.	17516970	17516971	0,153,0
chr1	17518121	17518499	LNC-like;Breast	2	.	17518261	17518262	0,153,0
chr1	17519124	17519373	LNC-like/Enhancer-like;Breast	3	.	17519244	17519245	0,153,0
chr1	17519814	17520554	LNC-like/Enhancer-like;Ubiquitous	138	.	17520261	17520262	0,153,0
chr1	17520554	17520962	LNC-like/Enhancer-like;Breast	5	.	17520746	17520747	0,153,0
chr1	17521464	17521877	LNC-like/Enhancer-like;Breast	3	.	17521750	17521751	0,153,0
chr1	17521877	17522358	LNC-like/Enhancer-like;Breast	8	.	17522042	17522043	0,153,0
chr1	17523701	17524025	LNC-like/Enhancer-like;Liver	2	.	17523877	17523878	0,153,0
chr1	17524869	17525257	LNC-like;Breast	7	.	17525078	17525079	0,153,0
chr1	17527382	17527840	LNC-like/Enhancer-like;Endocervix	7	.	17527622	17527623	0,153,0
chr1	17529283	17529835	LNC-like/Enhancer-like;Breast	19	.	17529576	17529577	0,153,0
chr1	17530072	17530352	LNC-like/Enhancer-like;Neural?	2	.	17530167	17530168	0,153,0
chr1	17531296	17531954	LNC-like/Enhancer-like;Solid_tissue	15	.	17531752	17531753	0,153,0
chr1	17531954	17532513	LNC-like/Enhancer-like;Endocervix	24	.	17532167	17532168	0,153,0
chr1	17535823	17536425	LNC-like/Enhancer-like;Lymphoid	5	.	17536194	17536195	0,153,0
chr1	17536425	17536762	LNC-like/Enhancer-like;Embryo/Kidney	4	.	17536569	17536570	0,153,0
chr1	17538065	17538684	LNC-like/Enhancer-like;Breast	18	.	17538484	17538485	0,153,0
chr1	17699004	17699282	Enhancer-like/Gene_tail;Neural?	5	.	17699168	17699169	255,0,0
chr1	17699282	17699566	Enhancer-like/Gene_tail;Myeloid?	2	.	17699367	17699368	255,0,0
chr1	17699580	17699867	Enhancer-like/Gene_tail;Neural?	2	.	17699764	17699765	255,0,0
chr1	17700432	17700854	Enhancer-like/Gene_tail;Immune/Macrophage	2	.	17700600	17700601	255,0,0
chr1	17834135	17834469	Regulatory;Neural	2	.	17834274	17834275	191,0,255
chr1	17837691	17837978	Enhancer-like;Stromal/Nervous?	2	.	17837821	17837822	255,0,0
chr1	17844280	17844672	Enhancer-like;Neural?	2	.	17844448	17844449	255,0,0
chr1	17849390	17849508	Regulatory;Ubiquitous?	2	.	17849457	17849458	191,0,255
chr1	17861666	17862153	Enhancer-like;Neural??	9	.	17861862	17861863	255,0,0
chr1	17866273	17866884	Enhancer-like;Stromal/Nervous?	31	.	17866590	17866591	255,0,0
chr1	17873276	17873621	Enhancer-like;Stromal/Fibroblast?	3	.	17873492	17873493	255,0,0
chr1	17874062	17874718	Enhancer-like;Stromal/Nervous?	20	.	17874421	17874422	255,0,0
chr1	17874905	17875275	Enhancer-like;Stromal/Fibroblast?	4	.	17875063	17875064	255,0,0
chr1	17875275	17875851	Enhancer-like;Stromal/Nervous?	11	.	17875605	17875606	255,0,0
chr1	17875851	17876137	Enhancer-like;Stromal/Fibroblast?	2	.	17876017	17876018	255,0,0
chr1	17877880	17878436	Enhancer-like;Stromal/Nervous?	2	.	17878162	17878163	255,0,0
chr1	17878646	17879211	Enhancer-like;Stromal/Nervous?	7	.	17879010	17879011	255,0,0
chr1	17886290	17886393	Enhancer-like;Breast??	2	.	17886323	17886324	255,0,0
chr1	17892254	17892651	Enhancer-like;Prostate	7	.	17892473	17892474	255,0,0
chr1	17911842	17912281	Enhancer-like;Prostate	4	.	17912065	17912066	255,0,0
chr1	18009495	18009831	Promoter-like/LNC-like/Enhancer-like;Neural?	3	.	18009666	18009667	255,140,26
chr1	18059202	18059594	Enhancer-like;Prostate	4	.	18059408	18059409	255,0,0
chr1	18077743	18078155	Enhancer-like;Lymphoid	2	.	18077936	18077937	255,0,0
chr1	18078755	18079139	Enhancer-like;Breast??	3	.	18078837	18078838	255,0,0
chr1	18090578	18091163	Enhancer-like;Embryo/Pluripotent	8	.	18090862	18090863	255,0,0
chr1	18100504	18100873	Enhancer-like;Neural?	3	.	18100689	18100690	255,0,0
chr1	18396278	18396557	Enhancer-like;Solid_tissue	4	.	18396443	18396444	255,0,0
chr1	18410358	18410946	Enhancer-like;Embryo/Pluripotent	13	.	18410641	18410642	255,0,0
chr1	18411796	18412267	Enhancer-like;Embryo/Pluripotent	4	.	18412081	18412082	255,0,0
chr1	18413720	18414299	Enhancer-like;Solid_tissue	7	.	18414094	18414095	255,0,0
chr1	18414299	18414758	Enhancer-like;Solid_tissue	4	.	18414466	18414467	255,0,0
chr1	18417191	18417716	Enhancer-like;Solid_tissue	10	.	18417449	18417450	255,0,0
chr1	18417874	18418261	Enhancer-like;Embryo/Pluripotent	2	.	18418027	18418028	255,0,0
chr1	18418304	18418828	Enhancer-like;Embryo/Pluripotent	3	.	18418548	18418549	255,0,0
chr1	18419104	18419580	Enhancer-like;Embryo/Pluripotent	4	.	18419353	18419354	255,0,0
chr1	18419620	18419967	Enhancer-like;Embryo/Pluripotent	2	.	18419803	18419804	255,0,0
chr1	18440573	18441204	Regulatory;Solid_tissue	10	.	18440897	18440898	191,0,255
chr1	18452596	18452930	Enhancer-like;T-cells	12	.	18452765	18452766	255,0,0
chr1	18458180	18458635	Enhancer-like;Monocyte?	2	.	18458416	18458417	255,0,0
chr1	18461739	18461908	Enhancer-like;Breast??	2	.	18461824	18461825	255,0,0
chr1	18464085	18464620	Enhancer-like;Prostate	17	.	18464411	18464412	255,0,0
chr1	18464620	18465163	Enhancer-like;Prostate	14	.	18464836	18464837	255,0,0
chr1	18486986	18487533	Regulatory/Gene_tail;Breast	4	.	18487319	18487320	191,0,255
chr1	18488452	18488753	Gene_tail;Breast	2	.	18488584	18488585	166,166,166
chr1	18488864	18489273	Regulatory/Gene_tail;Breast	2	.	18489026	18489027	191,0,255
chr1	18509865	18510049	Regulatory;Prostate	2	.	18509959	18509960	191,0,255
chr1	18529789	18529922	Enhancer-like;Breast??	2	.	18529887	18529888	255,0,0
chr1	18530987	18531362	Regulatory;Myeloid/Erythroid	9	.	18531158	18531159	191,0,255
chr1	18534428	18534887	Enhancer-like;Myeloid/Erythroid	4	.	18534626	18534627	255,0,0
chr1	18535590	18535903	Enhancer-like;Solid_tissue	13	.	18535735	18535736	255,0,0
chr1	18542270	18542724	Enhancer-like;Neural?	2	.	18542520	18542521	255,0,0
chr1	18547286	18547633	Enhancer-like;Embryo/Pluripotent	3	.	18547379	18547380	255,0,0
chr1	18557693	18558101	Enhancer-like;Embryo/Pluripotent	9	.	18557857	18557858	255,0,0
chr1	18558101	18558495	Enhancer-like;Embryo/Pluripotent	5	.	18558347	18558348	255,0,0
chr1	18571830	18572550	Enhancer-like;Ubiquitous	69	.	18572269	18572270	255,0,0
chr1	18575468	18575859	Enhancer-like;Embryo/Pluripotent	3	.	18575697	18575698	255,0,0
chr1	18580805	18581045	Enhancer-like;Neural?	2	.	18580946	18580947	255,0,0
chr1	18581413	18581728	Enhancer-like;Neural?	6	.	18581577	18581578	255,0,0
chr1	18584815	18585141	Enhancer-like;Embryo/Pluripotent	2	.	18584934	18584935	255,0,0
chr1	18597338	18597806	Enhancer-like;Ubiquitous?	8	.	18597590	18597591	255,0,0
chr1	18598878	18599683	Enhancer-like;Prostate	15	.	18599302	18599303	255,0,0
chr1	18602923	18603097	Enhancer-like;Breast??	2	.	18603025	18603026	255,0,0
chr1	18607497	18607786	Enhancer-like;Breast	2	.	18607621	18607622	255,0,0
chr1	18618565	18619169	Enhancer-like;Solid_tissue	12	.	18618777	18618778	255,0,0
chr1	18762815	18763078	Enhancer-like;Muscle	2	.	18762958	18762959	255,0,0
chr1	18764275	18764682	Enhancer-like;Muscle	3	.	18764499	18764500	255,0,0
chr1	18768622	18768753	Enhancer-like;Breast??	2	.	18768690	18768691	255,0,0
chr1	18778322	18778720	Enhancer-like;Muscle	2	.	18778622	18778623	255,0,0
chr1	18784101	18784490	Promoter-like/Enhancer-like;Embryo/Pluripotent	11	.	18784275	18784276	255,140,26
chr1	18798991	18799490	Enhancer-like;Muscle	2	.	18799290	18799291	255,0,0
chr1	18805141	18805625	Enhancer-like;Muscle	3	.	18805381	18805382	255,0,0
chr1	18807208	18807514	Enhancer-like;Myeloid/Erythroid	2	.	18807426	18807427	255,0,0
chr1	18807514	18807988	Enhancer-like;Myeloid/Erythroid	14	.	18807685	18807686	255,0,0
chr1	18814339	18814820	Enhancer-like;Muscle	2	.	18814575	18814576	255,0,0
chr1	18820778	18821036	Enhancer-like;Neural	7	.	18820939	18820940	255,0,0
chr1	18830474	18830970	Enhancer-like;Neural	3	.	18830821	18830822	255,0,0
chr1	18868091	18868278	Enhancer-like/Gene_tail;Liver	2	.	18868191	18868192	255,0,0
chr1	18868834	18869296	Enhancer-like/Gene_tail;Neural?	3	.	18869043	18869044	255,0,0
chr1	18869672	18870228	Enhancer-like/Gene_tail;Liver	8	.	18870000	18870001	255,0,0
chr1	18962186	18962736	Enhancer-like;Adipose	9	.	18962466	18962467	255,0,0
chr1	18965511	18966161	Enhancer-like;Solid_tissue	20	.	18965893	18965894	255,0,0
chr1	18972514	18972970	Enhancer-like;Solid_tissue	6	.	18972754	18972755	255,0,0
chr1	18972998	18973436	Regulatory;Cardiovascular	6	.	18973147	18973148	191,0,255
chr1	18978686	18978951	Enhancer-like;Adipose	2	.	18978794	18978795	255,0,0
chr1	18988811	18989353	LNC-like;Prostate	10	.	18989056	18989057	0,153,0
chr1	18998171	18998527	LNC-like/Enhancer-like;Breast/Epithelial?	12	.	18998408	18998409	0,153,0
chr1	18998527	18998885	LNC-like/Enhancer-like;Breast	9	.	18998626	18998627	0,153,0
chr1	18999273	18999684	LNC-like/Enhancer-like;Breast	2	.	18999458	18999459	0,153,0
chr1	19001201	19001671	LNC-like;CD4-T_cells	2	.	19001383	19001384	0,153,0
chr1	19003352	19003744	LNC-like/Enhancer-like;Stromal/Nervous?	4	.	19003568	19003569	0,153,0
chr1	19006009	19006299	LNC-like/Enhancer-like;Embryo/Pluripotent	2	.	19006158	19006159	0,153,0
chr1	19007337	19007815	LNC-like/Enhancer-like;Pancreas	6	.	19007654	19007655	0,153,0
chr1	19007815	19008143	LNC-like/Enhancer-like;Colon??	3	.	19007950	19007951	0,153,0
chr1	19008180	19008567	LNC-like/Enhancer-like;Colon??	3	.	19008353	19008354	0,153,0
chr1	19009382	19009992	LNC-like/Enhancer-like;Colon??	21	.	19009890	19009891	0,153,0
chr1	19009992	19010483	Promoter-like/LNC-like/Enhancer-like;Ubiquitous	49	.	19010181	19010182	255,140,26
chr1	19010483	19010880	Promoter-like/LNC-like/Enhancer-like;Prostate	36	.	19010748	19010749	255,140,26
chr1	19010880	19011514	Promoter-like/LNC-like/Enhancer-like;Ubiquitous	215	.	19011099	19011100	255,140,26
chr1	19011514	19011723	Promoter-like/LNC-like/Enhancer-like;Endocervix	2	.	19011622	19011623	255,140,26
chr1	19011818	19012220	Promoter-like/LNC-like/Enhancer-like;Stromal/Fibroblast?	4	.	19012030	19012031	255,140,26
chr1	19012260	19012692	Enhancer-like;Solid_tissue	7	.	19012480	19012481	255,0,0
chr1	19013643	19014111	Enhancer-like;Solid_tissue	5	.	19013941	19013942	255,0,0
chr1	19014173	19014549	Enhancer-like;Breast??	3	.	19014273	19014274	255,0,0
chr1	19027874	19028533	Enhancer-like;Breast??	8	.	19028245	19028246	255,0,0
chr1	19029357	19029740	Enhancer-like;Solid_tissue	7	.	19029568	19029569	255,0,0
chr1	19033077	19033678	Enhancer-like;Stromal/Fibroblast?	5	.	19033510	19033511	255,0,0
chr1	19033763	19034231	Enhancer-like;Stromal/Fibroblast?	13	.	19034054	19034055	255,0,0
chr1	19034231	19034422	Enhancer-like;Breast/Epithelial?	5	.	19034331	19034332	255,0,0
chr1	19034422	19034773	Enhancer-like;Breast/Epithelial?	11	.	19034558	19034559	255,0,0
chr1	19038150	19038403	Enhancer-like;Solid_tissue	3	.	19038272	19038273	255,0,0
chr1	19045195	19045402	Enhancer-like;Neural?	2	.	19045345	19045346	255,0,0
chr1	19045402	19045666	Enhancer-like;Stromal/Nervous?	3	.	19045501	19045502	255,0,0
chr1	19045855	19046249	Enhancer-like;Liver	5	.	19045991	19045992	255,0,0
chr1	19047012	19047484	Enhancer-like;Retina/Nervous	4	.	19047304	19047305	255,0,0
chr1	19050765	19051143	Enhancer-like;Myeloid?	2	.	19050967	19050968	255,0,0
chr1	19052496	19053064	Regulatory;Colon??	9	.	19052717	19052718	191,0,255
chr1	19054259	19054607	Enhancer-like;Retina/Nervous	3	.	19054454	19054455	255,0,0
chr1	19055713	19056195	Enhancer-like;Neural?	3	.	19055896	19055897	255,0,0
chr1	19057803	19058180	Promoter-like/LNC-like/Enhancer-like;Myeloid/Erythroid	3	.	19058063	19058064	255,140,26
chr1	19058196	19058518	Promoter-like/LNC-like/Enhancer-like;Myeloid/Erythroid	6	.	19058366	19058367	255,140,26
chr1	19058554	19059017	Promoter-like/LNC-like/Enhancer-like;Colon??	2	.	19058700	19058701	255,140,26
chr1	19062242	19062516	Enhancer-like;Monocyte?	2	.	19062383	19062384	255,0,0
chr1	19062516	19062815	Enhancer-like;Colon??	3	.	19062658	19062659	255,0,0
chr1	19063070	19063467	Enhancer-like;Ubiquitous	2	.	19063230	19063231	255,0,0
chr1	19064651	19064965	Enhancer-like;Breast??	3	.	19064830	19064831	255,0,0
chr1	19064965	19065245	Enhancer-like;Ubiquitous	3	.	19065104	19065105	255,0,0
chr1	19065537	19065889	Enhancer-like;Ubiquitous	3	.	19065791	19065792	255,0,0
chr1	19065889	19066093	Enhancer-like;Myeloid?	2	.	19065961	19065962	255,0,0
chr1	19066260	19066657	Enhancer-like;Prostate	6	.	19066435	19066436	255,0,0
chr1	19066881	19067257	Enhancer-like;Liver	17	.	19067114	19067115	255,0,0
chr1	19067257	19068038	Enhancer-like;Ubiquitous	37	.	19067511	19067512	255,0,0
chr1	19068038	19068419	Enhancer-like;Embryo/Kidney	6	.	19068272	19068273	255,0,0
chr1	19068419	19068707	Enhancer-like;Ubiquitous	10	.	19068577	19068578	255,0,0
chr1	19068707	19069005	Enhancer-like;Ubiquitous	12	.	19068846	19068847	255,0,0
chr1	19069005	19069304	Enhancer-like;Ubiquitous	7	.	19069116	19069117	255,0,0
chr1	19069448	19069964	Enhancer-like/Gene_tail;Embryo/Kidney	12	.	19069759	19069760	255,0,0
chr1	19069964	19070266	Enhancer-like/Gene_tail;Digestive??	4	.	19070078	19070079	255,0,0
chr1	19070266	19070759	Enhancer-like/Gene_tail;Ubiquitous	34	.	19070540	19070541	255,0,0
chr1	19070759	19071107	Enhancer-like/Gene_tail;Cardiovascular	14	.	19070929	19070930	255,0,0
chr1	19263317	19263547	Promoter-like/LNC-like/Gene_tail;Ubiquitous	2	.	19263428	19263429	255,140,26
chr1	19263590	19264173	Promoter-like/LNC-like/Gene_tail;Ubiquitous	13	.	19263919	19263920	255,140,26
chr1	19264300	19264829	Gene_tail;Ubiquitous	22	.	19264589	19264590	166,166,166
chr1	19298918	19299200	Promoter-like/LNC-like/Gene_tail;Ubiquitous	2	.	19299066	19299067	255,140,26
chr1	19299470	19299703	Promoter-like/LNC-like/Gene_tail;Embryo/Kidney	3	.	19299573	19299574	255,140,26
chr1	19299880	19300239	Regulatory/Gene_tail;Endocervix	13	.	19300136	19300137	191,0,255
chr1	19300239	19301166	Enhancer-like/Gene_tail;Ubiquitous	77	.	19300473	19300474	255,0,0
chr1	19301189	19301738	Gene_tail;Ubiquitous	35	.	19301519	19301520	166,166,166
chr1	19301738	19302003	Gene_tail;T-cells	3	.	19301856	19301857	166,166,166
chr1	19302179	19302744	Gene_tail;Myeloid	10	.	19302391	19302392	166,166,166
chr1	19330316	19331083	Promoter-like/LNC-like/Enhancer-like/Gene_tail;Ubiquitous	62	.	19330782	19330783	255,140,26
chr1	19331176	19331960	Promoter-like/LNC-like/Enhancer-like/Gene_tail;Ubiquitous	114	.	19331698	19331699	255,140,26
chr1	19331960	19332541	Promoter-like/LNC-like/Enhancer-like/Gene_tail;Ubiquitous	52	.	19332139	19332140	255,140,26
chr1	19332541	19332896	LNC-like/Enhancer-like/Gene_tail;Ubiquitous	28	.	19332799	19332800	0,153,0
chr1	19332896	19333339	LNC-like/Enhancer-like/Gene_tail;Ubiquitous	38	.	19333015	19333016	0,153,0
chr1	19333339	19333834	LNC-like/Enhancer-like/Gene_tail;Ubiquitous	23	.	19333612	19333613	0,153,0
chr1	19333834	19334654	LNC-like/Enhancer-like/Gene_tail;Ubiquitous	89	.	19334188	19334189	0,153,0
chr1	19334659	19335436	LNC-like/Gene_tail;Ubiquitous	72	.	19335019	19335020	0,153,0
chr1	19335490	19336302	Enhancer-like/Gene_tail;Ubiquitous	165	.	19335874	19335875	255,0,0
chr1	19336302	19337202	Enhancer-like/Gene_tail;Ubiquitous	151	.	19336756	19336757	255,0,0
chr1	19337202	19337523	Enhancer-like/Gene_tail;Stromal/Fibroblast?	11	.	19337391	19337392	255,0,0
chr1	19337523	19337726	Enhancer-like/Gene_tail;Liver	5	.	19337593	19337594	255,0,0
chr1	19659459	19660203	Enhancer-like/Gene_tail;Ubiquitous	240	.	19659845	19659846	255,0,0
chr1	19660312	19660836	Enhancer-like/Gene_tail;Breast/Epithelial?	19	.	19660609	19660610	255,0,0
chr1	19660836	19661297	Enhancer-like/Gene_tail;Breast/Epithelial?	10	.	19660970	19660971	255,0,0
chr1	19661458	19662265	Regulatory/Gene_tail;Ubiquitous	6	.	19661905	19661906	191,0,255
chr1	19662265	19662651	Regulatory/Gene_tail;Embryo/Kidney	2	.	19662449	19662450	191,0,255
chr1	19662912	19663504	Enhancer-like/Gene_tail;Breast??	6	.	19663306	19663307	255,0,0
chr1	19800975	19801533	Enhancer-like;Embryo/Kidney	8	.	19801256	19801257	255,0,0
chr1	19804802	19805109	Enhancer-like;Adipose	2	.	19804983	19804984	255,0,0
chr1	19809496	19809847	Enhancer-like/Gene_tail;Pancreas	3	.	19809688	19809689	255,0,0
chr1	19811364	19811622	Enhancer-like/Gene_tail;Neural?	2	.	19811480	19811481	255,0,0
chr1	19811622	19811916	Enhancer-like/Gene_tail;Pancreas	2	.	19811761	19811762	255,0,0
chr1	19825386	19825668	Enhancer-like;Pancreas	4	.	19825535	19825536	255,0,0
chr1	19845110	19845651	Enhancer-like;Muscle	17	.	19845364	19845365	255,0,0
chr1	19860962	19861625	Enhancer-like;Solid_tissue	12	.	19861269	19861270	255,0,0
chr1	19863883	19864171	Enhancer-like;Solid_tissue	6	.	19864014	19864015	255,0,0
chr1	19866786	19867373	Enhancer-like;Stromal/Nervous?	9	.	19867011	19867012	255,0,0
chr1	19869842	19870392	Enhancer-like;Myeloid/Erythroid	15	.	19870176	19870177	255,0,0
chr1	19872215	19872751	Enhancer-like;Solid_tissue	13	.	19872478	19872479	255,0,0
chr1	19877208	19877469	Regulatory;Endocervix	2	.	19877330	19877331	191,0,255
chr1	19877955	19878445	Enhancer-like;Ubiquitous	151	.	19878269	19878270	255,0,0
chr1	19878445	19878676	Enhancer-like;Myeloid/Erythroid	18	.	19878531	19878532	255,0,0
chr1	19878676	19879106	Enhancer-like;Myeloid/Erythroid	11	.	19878814	19878815	255,0,0
chr1	19879137	19879711	Unannotated;Endocervix	3	.	19879423	19879424	166,166,166
chr1	19914060	19914277	Enhancer-like/Gene_tail;Ubiquitous	2	.	19914208	19914209	255,0,0
chr1	19914277	19914451	Enhancer-like/Gene_tail;Ubiquitous	2	.	19914354	19914355	255,0,0
chr1	19914451	19915069	Enhancer-like/Gene_tail;Ubiquitous	21	.	19914742	19914743	255,0,0
chr1	19915069	19915310	Enhancer-like/Gene_tail;Embryo/Kidney	4	.	19915169	19915170	255,0,0
chr1	19915310	19915493	Enhancer-like/Gene_tail;Myeloid	4	.	19915430	19915431	255,0,0
chr1	19915493	19915734	Gene_tail;Embryo/Kidney	5	.	19915584	19915585	166,166,166
chr1	19915734	19915888	Gene_tail;Embryo/Kidney	2	.	19915834	19915835	166,166,166
chr1	19915888	19916503	Regulatory/Gene_tail;Embryo/Kidney	9	.	19916111	19916112	191,0,255
chr1	19917717	19917979	Enhancer-like/Gene_tail;Ubiquitous	2	.	19917886	19917887	255,0,0
chr1	19917979	19918360	Enhancer-like/Gene_tail;Ubiquitous?	10	.	19918165	19918166	255,0,0
chr1	19925250	19925635	Enhancer-like;Solid_tissue	10	.	19925508	19925509	255,0,0
chr1	19925635	19925879	Regulatory;Ubiquitous	6	.	19925718	19925719	191,0,255
chr1	19926554	19926933	Enhancer-like;Solid_tissue	4	.	19926806	19926807	255,0,0
chr1	19935101	19935275	Enhancer-like;Breast??	2	.	19935171	19935172	255,0,0
chr1	19948890	19949355	Enhancer-like;Stromal/Nervous?	19	.	19949147	19949148	255,0,0
chr1	19955825	19956327	Enhancer-like;Monocyte?	5	.	19956036	19956037	255,0,0
chr1	19959673	19959794	Enhancer-like;Breast??	2	.	19959734	19959735	255,0,0
chr1	19973735	19973974	Regulatory/Gene_tail;Solid_tissue	2	.	19973852	19973853	191,0,255
chr1	19981427	19981751	Enhancer-like;Liver	4	.	19981680	19981681	255,0,0
chr1	19981751	19982050	Enhancer-like;Solid_tissue	8	.	19981877	19981878	255,0,0
chr1	19990567	19991166	Unannotated;Embryo/Pluripotent	5	.	19990914	19990915	166,166,166
chr1	19991203	19991533	Enhancer-like;Embryo/Pluripotent	3	.	19991371	19991372	255,0,0
chr1	20008318	20008686	Enhancer-like;Erythroid	3	.	20008445	20008446	255,0,0
chr1	20094459	20094641	Enhancer-like/Gene_tail;Immune??	2	.	20094555	20094556	255,0,0
chr1	20100898	20101332	Enhancer-like;Neural?	7	.	20101176	20101177	255,0,0
chr1	20102877	20103258	Enhancer-like;Stromal/Nervous?	3	.	20103025	20103026	255,0,0
chr1	20110694	20110931	Enhancer-like/Gene_tail;Neural?	2	.	20110828	20110829	255,0,0
chr1	20124121	20124410	Enhancer-like;Prostate	2	.	20124264	20124265	255,0,0
chr1	20124410	20124847	Enhancer-like;Solid_tissue	8	.	20124658	20124659	255,0,0
chr1	20126033	20126359	Enhancer-like;Lymphoid	3	.	20126254	20126255	255,0,0
chr1	20126359	20126558	Enhancer-like;Lymphoid	3	.	20126418	20126419	255,0,0
chr1	20129241	20129345	Regulatory;Breast??	2	.	20129283	20129284	191,0,255
chr1	20136286	20136590	Unannotated;Myeloid	3	.	20136442	20136443	166,166,166
chr1	20136952	20137520	Enhancer-like;Solid_tissue	14	.	20137257	20137258	255,0,0
chr1	20137702	20138018	Enhancer-like;Solid_tissue	3	.	20137816	20137817	255,0,0
chr1	20151788	20152824	Promoter-like/LNC-like/Enhancer-like/Gene_tail;Ubiquitous	101	.	20152383	20152384	255,140,26
chr1	20197319	20197872	Regulatory/Gene_tail;Myeloid/Erythroid	11	.	20197675	20197676	191,0,255
chr1	20198908	20199344	Promoter-like/LNC-like/Enhancer-like/Gene_tail;Myeloid/Erythroid	4	.	20199169	20199170	255,140,26
chr1	20210955	20211604	Enhancer-like;Endocervix	6	.	20211358	20211359	255,0,0
chr1	20211604	20212098	Enhancer-like;Endocervix	11	.	20211865	20211866	255,0,0
chr1	20212098	20212502	Enhancer-like;Neural?	4	.	20212299	20212300	255,0,0
chr1	20212502	20212920	Enhancer-like;Neural??	12	.	20212742	20212743	255,0,0
chr1	20212920	20213594	Enhancer-like;Prostate	56	.	20213167	20213168	255,0,0
chr1	20223885	20224365	Enhancer-like;Adipose	2	.	20224075	20224076	255,0,0
chr1	20233335	20233807	LNC-like/Enhancer-like;Prostate	5	.	20233544	20233545	0,153,0
chr1	20233828	20234340	LNC-like/Enhancer-like;Neural?	5	.	20234108	20234109	0,153,0
chr1	20248928	20249393	LNC-like/Enhancer-like;T-cells	8	.	20249174	20249175	0,153,0
chr1	20249821	20250219	LNC-like;Prostate	4	.	20250024	20250025	0,153,0
chr1	20250309	20250791	LNC-like/Enhancer-like;Prostate	16	.	20250647	20250648	0,153,0
chr1	20250791	20251112	LNC-like/Enhancer-like;Prostate	16	.	20250909	20250910	0,153,0
chr1	20255337	20255620	LNC-like/Enhancer-like;Neural?	2	.	20255442	20255443	0,153,0
chr1	20255622	20256212	LNC-like/Enhancer-like;T-cells	35	.	20255917	20255918	0,153,0
chr1	20256262	20256514	LNC-like/Enhancer-like;Prostate	2	.	20256362	20256363	0,153,0
chr1	20259621	20259939	LNC-like;Neural	2	.	20259806	20259807	0,153,0
chr1	20265147	20265748	LNC-like;Adipose	3	.	20265504	20265505	0,153,0
chr1	20278866	20279231	LNC-like/Enhancer-like;Embryo/Pluripotent	5	.	20279087	20279088	0,153,0
chr1	20279516	20279973	LNC-like/Enhancer-like;Solid_tissue	6	.	20279768	20279769	0,153,0
chr1	20280797	20281489	LNC-like;Prostate	7	.	20281087	20281088	0,153,0
chr1	20281606	20281939	LNC-like;Muscle	3	.	20281770	20281771	0,153,0
chr1	20438131	20438351	Unannotated;Breast??	2	.	20438225	20438226	166,166,166
chr1	20440662	20441152	Enhancer-like;Breast	35	.	20440903	20440904	255,0,0
chr1	20446873	20447226	Enhancer-like;Stromal/Nervous?	3	.	20447057	20447058	255,0,0
chr1	20466437	20466790	Enhancer-like;T-cells	2	.	20466582	20466583	255,0,0
chr1	20470131	20470654	Enhancer-like;Solid_tissue	9	.	20470393	20470394	255,0,0
chr1	20472999	20473860	Enhancer-like;Embryo/Pluripotent	30	.	20473358	20473359	255,0,0
chr1	20474793	20474938	Enhancer-like;Liver	2	.	20474891	20474892	255,0,0
chr1	20493710	20494249	Enhancer-like;Prostate	36	.	20494038	20494039	255,0,0
chr1	20494249	20494738	Enhancer-like/Gene_tail;Cardiovascular	37	.	20494449	20494450	255,0,0
chr1	20494738	20495210	Enhancer-like/Gene_tail;Stromal/Nervous?	23	.	20495074	20495075	255,0,0
chr1	20495210	20495494	Enhancer-like/Gene_tail;Ubiquitous	18	.	20495309	20495310	255,0,0
chr1	20495494	20495752	Enhancer-like/Gene_tail;Ubiquitous	4	.	20495593	20495594	255,0,0
chr1	20495891	20496594	Enhancer-like/Gene_tail;Ubiquitous	87	.	20496302	20496303	255,0,0
chr1	20496594	20496844	Enhancer-like/Gene_tail;Stromal/Fibroblast?	16	.	20496690	20496691	255,0,0
chr1	20496844	20497124	Enhancer-like/Gene_tail;Neural?	5	.	20496934	20496935	255,0,0
chr1	20497249	20497601	Regulatory/Gene_tail;Ubiquitous	21	.	20497443	20497444	191,0,255
chr1	20497601	20497824	Regulatory/Gene_tail;Ubiquitous	10	.	20497723	20497724	191,0,255
chr1	20497824	20498135	Regulatory/Gene_tail;Breast/Epithelial?	15	.	20497947	20497948	191,0,255
chr1	20498135	20498399	Regulatory/Gene_tail;Liver	7	.	20498247	20498248	191,0,255
chr1	20522287	20522751	Promoter-like/LNC-like/Enhancer-like;Ubiquitous?	25	.	20522540	20522541	255,140,26
chr1	20530868	20531269	Enhancer-like;Breast	6	.	20531142	20531143	255,0,0
chr1	20531269	20531546	Enhancer-like;Breast	3	.	20531344	20531345	255,0,0
chr1	20538306	20538580	Regulatory;Prostate	4	.	20538455	20538456	191,0,255
chr1	20538698	20539240	Enhancer-like;Prostate	9	.	20538916	20538917	255,0,0
chr1	20575096	20575762	Enhancer-like;Ubiquitous?	35	.	20575431	20575432	255,0,0
chr1	20576510	20576916	Enhancer-like;Endocervix	5	.	20576664	20576665	255,0,0
chr1	20578206	20578580	Enhancer-like;Neural?	2	.	20578335	20578336	255,0,0
chr1	20579082	20579308	Enhancer-like;Stromal/Nervous?	3	.	20579187	20579188	255,0,0
chr1	20587188	20587399	Enhancer-like;Ubiquitous	2	.	20587314	20587315	255,0,0
chr1	20587399	20587586	Enhancer-like;Ubiquitous	2	.	20587482	20587483	255,0,0
chr1	20587586	20588080	Enhancer-like;Stromal/Nervous?	6	.	20587777	20587778	255,0,0
chr1	20619906	20620318	Enhancer-like/Gene_tail;Endocervix	3	.	20620156	20620157	255,0,0
chr1	20620860	20621337	Regulatory/Gene_tail;Endocervix	6	.	20621173	20621174	191,0,255
chr1	20625053	20625608	Enhancer-like;Embryo/Pluripotent	2	.	20625441	20625442	255,0,0
chr1	20625608	20625955	Regulatory;Embryo/Pluripotent	4	.	20625787	20625788	191,0,255
chr1	20626531	20626928	Enhancer-like;Embryo/Pluripotent	3	.	20626710	20626711	255,0,0
chr1	20629915	20630232	Unannotated;Monocyte?	2	.	20630122	20630123	166,166,166
chr1	20631825	20632211	Unannotated;Monocyte?	2	.	20632012	20632013	166,166,166
chr1	20662553	20662971	LNC-like/Enhancer-like/Gene_tail;Liver	7	.	20662737	20662738	0,153,0
chr1	20735062	20735863	Regulatory/Gene_tail;Ubiquitous	57	.	20735595	20735596	191,0,255
chr1	20735863	20736384	Regulatory/Gene_tail;Ubiquitous	36	.	20736023	20736024	191,0,255
chr1	20736499	20736720	Gene_tail;Embryo/Kidney	2	.	20736614	20736615	166,166,166
chr1	20736720	20737189	Gene_tail;Ubiquitous	29	.	20737037	20737038	166,166,166
chr1	20737189	20737399	Regulatory/Gene_tail;Ubiquitous	20	.	20737288	20737289	191,0,255
chr1	20737399	20737873	Enhancer-like/Gene_tail;Ubiquitous	74	.	20737618	20737619	255,0,0
chr1	20737873	20738593	Enhancer-like/Gene_tail;Ubiquitous	51	.	20738235	20738236	255,0,0
chr1	20738593	20738849	Enhancer-like/Gene_tail;Breast??	4	.	20738711	20738712	255,0,0
chr1	20738849	20739261	Enhancer-like/Gene_tail;Stromal/Fibroblast?	6	.	20739010	20739011	255,0,0
chr1	20788689	20788946	Enhancer-like;Colon??	3	.	20788827	20788828	255,0,0
chr1	20789945	20790558	Unannotated;Myeloid	12	.	20790180	20790181	166,166,166
chr1	20790598	20791059	Regulatory;Embryo/Kidney	6	.	20790852	20790853	191,0,255
chr1	20791059	20791445	Regulatory;Embryo/Kidney	10	.	20791278	20791279	191,0,255
chr1	20791689	20792052	Unannotated;Myeloid	4	.	20791884	20791885	166,166,166
chr1	20792052	20792270	Regulatory;Embryo/Kidney	2	.	20792185	20792186	191,0,255
chr1	20792270	20792617	Enhancer-like;Colon??	8	.	20792431	20792432	255,0,0
chr1	20793097	20793509	Regulatory;Myeloid	2	.	20793344	20793345	191,0,255
chr1	20793509	20794095	Unannotated;Neural?	9	.	20793847	20793848	166,166,166
chr1	20795516	20795929	Unannotated;Myeloid	5	.	20795716	20795717	166,166,166
chr1	20796039	20796578	Unannotated;Myeloid	2	.	20796339	20796340	166,166,166
chr1	20797205	20797457	Unannotated;Neural?	3	.	20797344	20797345	166,166,166
chr1	20797695	20798069	Unannotated;Solid_tissue	8	.	20797891	20797892	166,166,166
chr1	20798069	20798552	Unannotated;Myeloid	4	.	20798218	20798219	166,166,166
chr1	20798921	20799185	Regulatory;Myeloid	4	.	20799064	20799065	191,0,255
chr1	20800086	20800591	Unannotated;Myeloid	4	.	20800281	20800282	166,166,166
chr1	20801798	20802179	Gene_tail;Neural?	2	.	20801915	20801916	166,166,166
chr1	20802754	20803127	Gene_tail;Myeloid	2	.	20802886	20802887	166,166,166
chr1	20803526	20803979	Enhancer-like/Gene_tail;Immune/Macrophage	2	.	20803734	20803735	255,0,0
chr1	20804323	20804581	Gene_tail;Myeloid	2	.	20804491	20804492	166,166,166
chr1	20804581	20804760	Regulatory/Gene_tail;Myeloid	3	.	20804700	20804701	191,0,255
chr1	20804760	20805166	Regulatory/Gene_tail;Myeloid/Erythroid	4	.	20804895	20804896	191,0,255
chr1	21179279	21179667	Unannotated;Monocyte?	2	.	21179428	21179429	166,166,166
chr1	21180711	21181279	Regulatory;Monocyte?	2	.	21180965	21180966	191,0,255
chr1	21182242	21182735	Regulatory;Stromal/Nervous?	6	.	21182405	21182406	191,0,255
chr1	21184041	21184303	LNC-like/Enhancer-like;Myeloid?	3	.	21184203	21184204	0,153,0
chr1	21184303	21184426	LNC-like/Enhancer-like;Immune/Macrophage	2	.	21184358	21184359	0,153,0
chr1	21184426	21184794	LNC-like/Enhancer-like;Monocyte?	4	.	21184573	21184574	0,153,0
chr1	21185769	21186095	LNC-like;Monocyte?	2	.	21185976	21185977	0,153,0
chr1	21187542	21188137	LNC-like;Monocyte?	3	.	21187829	21187830	0,153,0
chr1	21189207	21189517	Promoter-like/LNC-like;Monocyte?	2	.	21189389	21189390	255,140,26
chr1	21189517	21189751	Promoter-like/LNC-like;Erythroid	2	.	21189638	21189639	255,140,26
chr1	21190787	21191217	Promoter-like/LNC-like;Embryo/Pluripotent	2	.	21191041	21191042	255,140,26
chr1	21192213	21192795	Enhancer-like;Cardiovascular	10	.	21192556	21192557	255,0,0
chr1	21194347	21194663	Unannotated;Monocyte?	2	.	21194527	21194528	166,166,166
chr1	21194841	21195098	Enhancer-like;Monocyte?	3	.	21195033	21195034	255,0,0
chr1	21195100	21195605	Enhancer-like;Ubiquitous?	23	.	21195312	21195313	255,0,0
chr1	21196408	21196834	Regulatory;Monocyte?	2	.	21196565	21196566	191,0,255
chr1	21200555	21201105	Enhancer-like;Monocyte?	4	.	21200918	21200919	255,0,0
chr1	21201339	21201609	Enhancer-like;Stromal/Nervous?	4	.	21201453	21201454	255,0,0
chr1	21201609	21201934	Regulatory;Monocyte?	3	.	21201771	21201772	191,0,255
chr1	21201934	21202213	Regulatory;Monocyte?	2	.	21202053	21202054	191,0,255
chr1	21206746	21207055	Unannotated;Monocyte?	2	.	21206912	21206913	166,166,166
chr1	21213205	21213496	Gene_tail;Lymphoid	2	.	21213365	21213366	166,166,166
chr1	21213496	21213729	Gene_tail;T-cells	2	.	21213630	21213631	166,166,166
chr1	21213729	21214089	Gene_tail;Lymphoid	4	.	21213851	21213852	166,166,166
chr1	21214502	21214866	Gene_tail;T-cells	2	.	21214620	21214621	166,166,166
chr1	21214960	21215565	Gene_tail;Lymphoid	13	.	21215272	21215273	166,166,166
chr1	21215714	21216241	Regulatory/Gene_tail;Ubiquitous	25	.	21216015	21216016	191,0,255
chr1	21347805	21348259	LNC-like/Enhancer-like;Embryo/Kidney	2	.	21348120	21348121	0,153,0
chr1	21348962	21349286	LNC-like/Enhancer-like;Endocervix	5	.	21349142	21349143	0,153,0
chr1	21349286	21349729	LNC-like/Enhancer-like;Ubiquitous	15	.	21349539	21349540	0,153,0
chr1	21349729	21349999	LNC-like/Enhancer-like;Embryo/Kidney	9	.	21349881	21349882	0,153,0
chr1	21349999	21350332	LNC-like/Enhancer-like;Endocervix	7	.	21350125	21350126	0,153,0
chr1	21350332	21350934	LNC-like/Enhancer-like;Embryo/Kidney	7	.	21350615	21350616	0,153,0
chr1	21350995	21351227	LNC-like;Embryo/Kidney	2	.	21351119	21351120	0,153,0
chr1	21352037	21352639	LNC-like;Embryo/Kidney	5	.	21352339	21352340	0,153,0
chr1	21353501	21353802	LNC-like;Myeloid/Erythroid	2	.	21353615	21353616	0,153,0
chr1	21355978	21356383	LNC-like;Solid_tissue	7	.	21356183	21356184	0,153,0
chr1	21364662	21364781	LNC-like;Respiratory??	2	.	21364715	21364716	0,153,0
chr1	21368329	21369152	LNC-like/Enhancer-like;Ubiquitous?	51	.	21368638	21368639	0,153,0
chr1	21370640	21370889	LNC-like;Ubiquitous?	4	.	21370735	21370736	0,153,0
chr1	21378808	21379086	LNC-like/Enhancer-like;Muscle	2	.	21378978	21378979	0,153,0
chr1	21379086	21379267	LNC-like/Enhancer-like;Solid_tissue	2	.	21379190	21379191	0,153,0
chr1	21379282	21379572	LNC-like/Enhancer-like;Unknown??	3	.	21379391	21379392	0,153,0
chr1	21381342	21381684	LNC-like/Enhancer-like;Breast	2	.	21381532	21381533	0,153,0
chr1	21384818	21385145	LNC-like/Enhancer-like;Embryo/Kidney	5	.	21384938	21384939	0,153,0
chr1	21396500	21396821	Enhancer-like;Lymphoid	4	.	21396648	21396649	255,0,0
chr1	21404728	21405125	Enhancer-like;Prostate	4	.	21404991	21404992	255,0,0
chr1	21488745	21489214	Promoter-like/Enhancer-like/Gene_tail;Ubiquitous	39	.	21488985	21488986	255,140,26
chr1	21490784	21491082	Enhancer-like;Stromal/Nervous?	3	.	21490937	21490938	255,0,0
chr1	21584131	21584528	Enhancer-like;Pancreas	2	.	21584342	21584343	255,0,0
chr1	21585036	21585196	Enhancer-like;Embryo/Pluripotent	2	.	21585132	21585133	255,0,0
chr1	21585196	21585431	Enhancer-like;Breast??	4	.	21585289	21585290	255,0,0
chr1	21593259	21593544	LNC-like/Enhancer-like/Gene_tail;Stromal/Fibroblast?	2	.	21593420	21593421	0,153,0
chr1	21593785	21594110	LNC-like/Enhancer-like/Gene_tail;Solid_tissue	3	.	21593965	21593966	0,153,0
chr1	21594110	21594618	LNC-like/Enhancer-like/Gene_tail;Digestive??	4	.	21594319	21594320	0,153,0
chr1	21670398	21670575	Enhancer-like;Cardiovascular	2	.	21670517	21670518	255,0,0
chr1	21670575	21670889	Enhancer-like;Solid_tissue	9	.	21670757	21670758	255,0,0
chr1	21670889	21671592	Enhancer-like;Ubiquitous	30	.	21671189	21671190	255,0,0
chr1	21671592	21671894	Enhancer-like;Ubiquitous	8	.	21671757	21671758	255,0,0
chr1	21671894	21672260	Enhancer-like;Ubiquitous	20	.	21672082	21672083	255,0,0
chr1	21672260	21672455	Enhancer-like;Vascular	8	.	21672362	21672363	255,0,0
chr1	21672455	21672824	Enhancer-like;Ubiquitous	31	.	21672642	21672643	255,0,0
chr1	21672824	21673117	Enhancer-like;Ubiquitous	19	.	21672969	21672970	255,0,0
chr1	21673117	21673262	Enhancer-like;Lymphoid	8	.	21673202	21673203	255,0,0
chr1	21673262	21673883	Enhancer-like/Gene_tail;Ubiquitous	134	.	21673591	21673592	255,0,0
chr1	21673883	21674290	Enhancer-like/Gene_tail;Lymphoid	14	.	21673986	21673987	255,0,0
chr1	21674516	21674953	Enhancer-like/Gene_tail;Ubiquitous	15	.	21674868	21674869	255,0,0
chr1	21674953	21675333	Enhancer-like/Gene_tail;Ubiquitous	17	.	21675087	21675088	255,0,0
chr1	21675333	21675529	Regulatory/Gene_tail;Myeloid	2	.	21675428	21675429	191,0,255
chr1	21675669	21675921	Regulatory/Gene_tail;Ubiquitous	8	.	21675843	21675844	191,0,255
chr1	21675921	21676275	Enhancer-like/Gene_tail;Myeloid/Erythroid	12	.	21676062	21676063	255,0,0
chr1	21676275	21676727	Enhancer-like/Gene_tail;Prostate	20	.	21676466	21676467	255,0,0
chr1	21676727	21677268	Regulatory/Gene_tail;Endocervix	7	.	21677034	21677035	191,0,255
chr1	21785610	21786372	Enhancer-like;Myeloid/Erythroid	5	.	21786072	21786073	255,0,0
chr1	21791313	21791674	Enhancer-like;Myeloid/Erythroid	6	.	21791501	21791502	255,0,0
chr1	21791674	21792154	Enhancer-like;Myeloid/Erythroid	16	.	21791882	21791883	255,0,0
chr1	21801203	21801452	Enhancer-like;Solid_tissue	3	.	21801308	21801309	255,0,0
chr1	21805303	21805726	Regulatory;Myeloid/Erythroid	3	.	21805511	21805512	191,0,255
chr1	21807680	21807764	Regulatory;Vascular	3	.	21807701	21807702	191,0,255
chr1	21810379	21810509	Regulatory;Vascular	2	.	21810418	21810419	191,0,255
chr1	21810908	21811016	Unannotated;Vascular	2	.	21810933	21810934	166,166,166
chr1	21938443	21939094	Enhancer-like;Cardiovascular	31	.	21938795	21938796	255,0,0
chr1	21939094	21939459	Enhancer-like;Vascular	5	.	21939352	21939353	255,0,0
chr1	21939459	21940276	Enhancer-like;Ubiquitous	90	.	21939763	21939764	255,0,0
chr1	21942595	21942859	Enhancer-like;Adipose	2	.	21942708	21942709	255,0,0
chr1	21943060	21943553	Enhancer-like;Vascular	15	.	21943242	21943243	255,0,0
chr1	21944046	21944590	Enhancer-like;Cardiovascular	27	.	21944490	21944491	255,0,0
chr1	21944590	21944934	Enhancer-like;Embryo/Pluripotent	23	.	21944673	21944674	255,0,0
chr1	21946751	21947252	Regulatory;Cardiovascular	11	.	21947046	21947047	191,0,255
chr1	21958147	21958753	Enhancer-like;Cardiovascular	17	.	21958470	21958471	255,0,0
chr1	21958756	21959197	Enhancer-like;Breast	3	.	21958960	21958961	255,0,0
chr1	21961933	21962184	Regulatory;Cardiovascular	2	.	21962054	21962055	191,0,255
chr1	21963685	21964304	Enhancer-like;Ubiquitous?	25	.	21964077	21964078	255,0,0
chr1	21966272	21966512	Enhancer-like;Stromal/Nervous?	2	.	21966396	21966397	255,0,0
chr1	21966512	21966896	Regulatory;Stromal/Fibroblast?	2	.	21966601	21966602	191,0,255
chr1	21972400	21972830	Enhancer-like;Pancreas	3	.	21972654	21972655	255,0,0
chr1	21973229	21973489	Enhancer-like;Cardiovascular	4	.	21973341	21973342	255,0,0
chr1	22102380	22102933	LNC-like/Gene_tail;Ubiquitous	15	.	22102667	22102668	0,153,0
chr1	22103059	22103571	LNC-like/Gene_tail;Ubiquitous	19	.	22103340	22103341	0,153,0
chr1	22103571	22104109	LNC-like/Gene_tail;Ubiquitous	9	.	22103729	22103730	0,153,0
chr1	22104109	22104561	Promoter-like/LNC-like/Enhancer-like/Gene_tail;Ubiquitous	18	.	22104417	22104418	255,140,26
chr1	22104561	22104927	Promoter-like/LNC-like/Gene_tail;Ubiquitous	17	.	22104715	22104716	255,140,26
chr1	22104927	22105193	Promoter-like/LNC-like/Enhancer-like/Gene_tail;T-cells	10	.	22105083	22105084	255,140,26
chr1	22105193	22105366	Promoter-like/LNC-like/Gene_tail;Neural?	5	.	22105281	22105282	255,140,26
chr1	22105366	22105556	Promoter-like/LNC-like/Gene_tail;Ubiquitous	7	.	22105459	22105460	255,140,26
chr1	22105556	22106292	Promoter-like/LNC-like/Enhancer-like/Gene_tail;Ubiquitous	40	.	22105861	22105862	255,140,26
chr1	22106292	22106392	Gene_tail;Myeloid	2	.	22106344	22106345	166,166,166
chr1	22106392	22106616	Enhancer-like;Ubiquitous	5	.	22106498	22106499	255,0,0
chr1	22106616	22106924	Enhancer-like;Embryo/Kidney	14	.	22106802	22106803	255,0,0
chr1	22106924	22107135	Regulatory;Ubiquitous	10	.	22107008	22107009	191,0,255
chr1	22107135	22107336	Regulatory;Ubiquitous	7	.	22107238	22107239	191,0,255
chr1	22107336	22107683	Regulatory;Ubiquitous	9	.	22107448	22107449	191,0,255
chr1	22107852	22108297	Regulatory;Ubiquitous	17	.	22108127	22108128	191,0,255
chr1	22108297	22108447	Enhancer-like;Ubiquitous	5	.	22108366	22108367	255,0,0
chr1	22108447	22108919	Enhancer-like;Ubiquitous	37	.	22108682	22108683	255,0,0
chr1	22108919	22109303	Enhancer-like;Ubiquitous	23	.	22109102	22109103	255,0,0
chr1	22109303	22109515	Enhancer-like;Myeloid	6	.	22109413	22109414	255,0,0
chr1	22109515	22109892	Enhancer-like;Ubiquitous	20	.	22109704	22109705	255,0,0
chr1	22109892	22110372	Unannotated;Immune/Macrophage	10	.	22109997	22109998	166,166,166
chr1	22110532	22110872	Regulatory;Immune/Macrophage	4	.	22110686	22110687	191,0,255
chr1	22111095	22111423	Enhancer-like;Ubiquitous	17	.	22111302	22111303	255,0,0
chr1	22111423	22111675	Enhancer-like;Ubiquitous	11	.	22111488	22111489	255,0,0
chr1	22111675	22111945	Enhancer-like;Ubiquitous	8	.	22111848	22111849	255,0,0
chr1	22111945	22112576	Enhancer-like/Gene_tail;Ubiquitous	42	.	22112208	22112209	255,0,0
chr1	22112696	22113112	Enhancer-like/Gene_tail;Ubiquitous	30	.	22112948	22112949	255,0,0
chr1	22113112	22113581	Enhancer-like/Gene_tail;Ubiquitous	23	.	22113248	22113249	255,0,0
chr1	22113661	22114249	Enhancer-like/Gene_tail;Ubiquitous	31	.	22114055	22114056	255,0,0
chr1	22114249	22114484	Enhancer-like/Gene_tail;Ubiquitous	14	.	22114349	22114350	255,0,0
chr1	22114484	22114975	Enhancer-like/Gene_tail;Cardiovascular	48	.	22114720	22114721	255,0,0
chr1	22114975	22115201	Enhancer-like/Gene_tail;Ubiquitous	10	.	22115093	22115094	255,0,0
chr1	22115201	22115717	Enhancer-like/Gene_tail;Ubiquitous	18	.	22115448	22115449	255,0,0
chr1	22115717	22115996	Enhancer-like/Gene_tail;Myeloid	8	.	22115866	22115867	255,0,0
chr1	22116049	22116308	Gene_tail;Ubiquitous	4	.	22116119	22116120	166,166,166
chr1	22158915	22159135	Enhancer-like;Breast??	2	.	22158992	22158993	255,0,0
chr1	22163012	22163624	Enhancer-like;Myeloid/Erythroid	26	.	22163400	22163401	255,0,0
chr1	22163644	22163932	Enhancer-like;Solid_tissue	3	.	22163778	22163779	255,0,0
chr1	22164809	22165239	Regulatory;Myeloid/Erythroid	4	.	22165048	22165049	191,0,255
chr1	22168670	22168976	Enhancer-like;Lymphoid	2	.	22168833	22168834	255,0,0
chr1	22174493	22174844	Enhancer-like;Embryo/Pluripotent	6	.	22174689	22174690	255,0,0
chr1	22176127	22176725	Enhancer-like;Lymphoid	7	.	22176501	22176502	255,0,0
chr1	22177274	22177715	Enhancer-like;Lymphoid	4	.	22177433	22177434	255,0,0
chr1	22185247	22185782	Enhancer-like;Neural?	4	.	22185525	22185526	255,0,0
chr1	22204897	22205313	Enhancer-like;Breast??	5	.	22205137	22205138	255,0,0
chr1	22207819	22208199	Enhancer-like;Retina/Nervous	2	.	22208008	22208009	255,0,0
chr1	22208939	22209254	Enhancer-like;Retina/Nervous	2	.	22209138	22209139	255,0,0
chr1	22210332	22210492	Enhancer-like;Breast??	2	.	22210417	22210418	255,0,0
chr1	22212606	22212996	Promoter-like;Muscle	2	.	22212865	22212866	255,140,26
chr1	22226286	22226549	Enhancer-like;T-cells	2	.	22226414	22226415	255,0,0
chr1	22228212	22228671	Enhancer-like;Embryo/Pluripotent	2	.	22228488	22228489	255,0,0
chr1	22230000	22230180	Enhancer-like;Breast	4	.	22230098	22230099	255,0,0
chr1	22250182	22250295	Regulatory;Breast??	2	.	22250222	22250223	191,0,255
chr1	22257295	22257817	Promoter-like/LNC-like/Enhancer-like;Prostate	20	.	22257584	22257585	255,140,26
chr1	22257819	22258380	LNC-like/Enhancer-like;Prostate	10	.	22258038	22258039	0,153,0
chr1	22259704	22259921	Enhancer-like;Prostate	4	.	22259848	22259849	255,0,0
chr1	22259921	22260273	Enhancer-like;Prostate	8	.	22260044	22260045	255,0,0
chr1	22262544	22263001	Enhancer-like;T-cells	3	.	22262806	22262807	255,0,0
chr1	22275115	22275347	Enhancer-like;Breast	2	.	22275227	22275228	255,0,0
chr1	22275347	22275663	Enhancer-like;Breast	3	.	22275503	22275504	255,0,0
chr1	22275811	22276133	Enhancer-like;Vascular	5	.	22276004	22276005	255,0,0
chr1	22285402	22286139	Enhancer-like;Myeloid/Erythroid	13	.	22285779	22285780	255,0,0
chr1	22296561	22297126	Enhancer-like;T-cells	6	.	22296913	22296914	255,0,0
chr1	22298454	22298728	Enhancer-like;Neural?	2	.	22298585	22298586	255,0,0
chr1	22302799	22303377	Unannotated;Monocyte?	2	.	22303171	22303172	166,166,166
chr1	22318332	22318761	Enhancer-like;Neural	3	.	22318630	22318631	255,0,0
chr1	22320846	22321230	Enhancer-like;Embryo/Pluripotent	3	.	22320996	22320997	255,0,0
chr1	22325731	22325847	Enhancer-like;Breast??	2	.	22325785	22325786	255,0,0
chr1	22333031	22333527	Enhancer-like;Ubiquitous	17	.	22333321	22333322	255,0,0
chr1	22341913	22342504	Enhancer-like;Cardiovascular	12	.	22342249	22342250	255,0,0
chr1	22348247	22348826	Enhancer-like;Prostate	28	.	22348562	22348563	255,0,0
chr1	22350094	22350626	Enhancer-like;Adipose	6	.	22350400	22350401	255,0,0
chr1	22350626	22350998	Enhancer-like;Embryo/Pluripotent	13	.	22350820	22350821	255,0,0
chr1	22359529	22359820	Enhancer-like;Prostate	2	.	22359695	22359696	255,0,0
chr1	22375449	22376077	Enhancer-like;Embryo/Pluripotent	22	.	22375816	22375817	255,0,0
chr1	22376430	22376759	Enhancer-like;Embryo/Pluripotent	2	.	22376586	22376587	255,0,0
chr1	22380284	22380782	Enhancer-like;Stromal/Nervous?	4	.	22380517	22380518	255,0,0
chr1	22383917	22384297	Enhancer-like;Monocyte?	2	.	22384090	22384091	255,0,0
chr1	22388158	22388643	Enhancer-like;Prostate	5	.	22388439	22388440	255,0,0
chr1	22388643	22388983	Enhancer-like;Neural	2	.	22388783	22388784	255,0,0
chr1	22398802	22399271	Enhancer-like;T-cells	6	.	22399069	22399070	255,0,0
chr1	22402584	22402987	Enhancer-like;Neural	2	.	22402744	22402745	255,0,0
chr1	22408571	22408689	Enhancer-like;Breast??	2	.	22408633	22408634	255,0,0
chr1	22412411	22412921	LNC-like/Enhancer-like;Solid_tissue	11	.	22412728	22412729	0,153,0
chr1	22412929	22413503	LNC-like/Enhancer-like;Colon??	9	.	22413170	22413171	0,153,0
chr1	22414047	22414888	LNC-like/Enhancer-like;Breast	57	.	22414330	22414331	0,153,0
chr1	22416534	22417056	LNC-like/Enhancer-like;Ubiquitous?	21	.	22416770	22416771	0,153,0
chr1	22417526	22417810	LNC-like/Enhancer-like;Breast??	3	.	22417637	22417638	0,153,0
chr1	22418712	22419076	Promoter-like/LNC-like/Enhancer-like;Colon??	6	.	22418878	22418879	255,140,26
chr1	22419076	22419515	Promoter-like/LNC-like/Enhancer-like;B-cells	2	.	22419251	22419252	255,140,26
chr1	22420242	22420496	Enhancer-like;B-cells	3	.	22420360	22420361	255,0,0
chr1	22420512	22420794	Enhancer-like;Ubiquitous?	7	.	22420654	22420655	255,0,0
chr1	22532325	22532590	Gene_tail;Myeloid	2	.	22532438	22532439	166,166,166
chr1	22532638	22532983	Enhancer-like/Gene_tail;Myeloid/Erythroid	2	.	22532858	22532859	255,0,0
chr1	22532983	22533228	Enhancer-like/Gene_tail;Ubiquitous	2	.	22533100	22533101	255,0,0
chr1	22533469	22533805	Enhancer-like/Gene_tail;Ubiquitous	3	.	22533690	22533691	255,0,0
chr1	22533844	22534226	Regulatory/Gene_tail;Myeloid/Erythroid	3	.	22534011	22534012	191,0,255
chr1	22535225	22535699	Enhancer-like/Gene_tail;Myeloid	6	.	22535466	22535467	255,0,0
chr1	22536412	22536785	Enhancer-like;Myeloid/Erythroid	2	.	22536653	22536654	255,0,0
chr1	22538065	22538264	Enhancer-like;Retina/Nervous	2	.	22538199	22538200	255,0,0
chr1	22538264	22538486	Enhancer-like;Ubiquitous	4	.	22538392	22538393	255,0,0
chr1	22538486	22538684	Enhancer-like;Ubiquitous	3	.	22538586	22538587	255,0,0
chr1	22538684	22538803	Enhancer-like;Myeloid	2	.	22538736	22538737	255,0,0
chr1	22538803	22539102	Enhancer-like;Myeloid	4	.	22538914	22538915	255,0,0
chr1	22539102	22539524	Unannotated;Ubiquitous	3	.	22539277	22539278	166,166,166
chr1	22539530	22539877	Enhancer-like;T-cells	3	.	22539747	22539748	255,0,0
chr1	22540335	22540982	Enhancer-like;Myeloid	13	.	22540601	22540602	255,0,0
chr1	22540982	22541503	Enhancer-like;Lymphoid/Neural??	3	.	22541328	22541329	255,0,0
chr1	22541503	22541942	Enhancer-like;Ubiquitous	3	.	22541678	22541679	255,0,0
chr1	22542313	22542819	Unannotated;Myeloid	4	.	22542616	22542617	166,166,166
chr1	22542819	22543303	Enhancer-like;Myeloid	6	.	22543112	22543113	255,0,0
chr1	22543303	22543524	Enhancer-like;Myeloid	2	.	22543386	22543387	255,0,0
chr1	22545150	22545569	Enhancer-like;Myeloid	2	.	22545438	22545439	255,0,0
chr1	22547697	22548099	Regulatory;Retina/Nervous	2	.	22547916	22547917	191,0,255
chr1	22553858	22553996	Enhancer-like;Breast??	2	.	22553922	22553923	255,0,0
chr1	22556276	22556588	Enhancer-like;Embryo/Pluripotent	4	.	22556445	22556446	255,0,0
chr1	22556588	22557077	Regulatory;Embryo/Pluripotent	5	.	22556782	22556783	191,0,255
chr1	22557634	22558060	Regulatory;Neural?	2	.	22557825	22557826	191,0,255
chr1	22606167	22606504	Regulatory/Gene_tail;Retina/Nervous	2	.	22606369	22606370	191,0,255
chr1	22611497	22611762	Enhancer-like;Stromal/Nervous?	3	.	22611612	22611613	255,0,0
chr1	22612522	22613037	Enhancer-like;Retina/Nervous	4	.	22612760	22612761	255,0,0
chr1	22613774	22614553	Enhancer-like;Retina/Nervous	5	.	22614245	22614246	255,0,0
chr1	22619310	22619631	Enhancer-like;Myeloid?	2	.	22619455	22619456	255,0,0
chr1	22619792	22620044	Enhancer-like;Myeloid?	2	.	22619893	22619894	255,0,0
chr1	22629052	22629445	Enhancer-like;Prostate	6	.	22629185	22629186	255,0,0
chr1	22641658	22642392	Enhancer-like/Gene_tail;Ubiquitous?	13	.	22642168	22642169	255,0,0
chr1	22650434	22650555	Regulatory/Gene_tail;Breast??	2	.	22650499	22650500	191,0,255
chr1	22662980	22663581	Enhancer-like/Gene_tail;Myeloid?	8	.	22663251	22663252	255,0,0
chr1	22663834	22664351	Enhancer-like/Gene_tail;Immune/Macrophage	5	.	22664055	22664056	255,0,0
chr1	22665864	22666081	Enhancer-like/Gene_tail;Ubiquitous?	3	.	22665980	22665981	255,0,0
chr1	22673389	22674082	Enhancer-like;Retina/Nervous	6	.	22673731	22673732	255,0,0
chr1	22674293	22674414	Enhancer-like;Ubiquitous?	2	.	22674335	22674336	255,0,0
chr1	22676920	22677693	Enhancer-like;Retina/Nervous	8	.	22677209	22677210	255,0,0
chr1	22677838	22678353	Enhancer-like;Cardiovascular	6	.	22678041	22678042	255,0,0
chr1	22689446	22690126	Enhancer-like;Ubiquitous	37	.	22689733	22689734	255,0,0
[truncated: 179,547 more rows]
